# Supplementary material for: Identification of biomarkers associated with CD8+ T cells in rheumatoid arthritis and their pan-cancer analysis
Source: Front Immunol. 2022 Nov 24;13:1044909. doi: 10.3389/fimmu.2022.1044909 (PMC9730809; doi:10.3389/fimmu.2022.1044909)
Supplement: Supplementary file 2 [file DataSheet_2.csv]

	V1	V2	V3	V4	pstar
1	ACC	B cell_TIMER	0.283	0.01140112	*
2	ACC	T cell CD4+_TIMER	0.185	0.103508807
3	ACC	T cell CD8+_TIMER	0.714	1.56E-13	***
4	ACC	Neutrophil_TIMER	0.469	1.32E-05	***
5	ACC	Macrophage_TIMER	0.726	3.94E-14	***
6	ACC	Myeloid dendritic cell_TIMER	0.433	6.66E-05	***
7	ACC	B cell naive_CIBERSORT	-0.216	0.055787289
8	ACC	B cell memory_CIBERSORT	0.006	0.958337189
9	ACC	B cell plasma_CIBERSORT	-0.279	0.012680941	*
10	ACC	T cell CD8+_CIBERSORT	0.389	0.000389068	***
11	ACC	T cell CD4+ naive_CIBERSORT	-0.255	0.023601967	*
12	ACC	T cell CD4+ memory resting_CIBERSORT	-0.164	0.148882333
13	ACC	T cell CD4+ memory activated_CIBERSORT	0.431	7.46E-05	***
14	ACC	T cell follicular helper_CIBERSORT	-0.01	0.927708732
15	ACC	T cell regulatory (Tregs)_CIBERSORT	-0.023	0.837930252
16	ACC	T cell gamma delta_CIBERSORT	0.253	0.024278391	*
17	ACC	NK cell resting_CIBERSORT	-0.155	0.171821845
18	ACC	NK cell activated_CIBERSORT	-0.004	0.973988307
19	ACC	Monocyte_CIBERSORT	-0.191	0.091727829
20	ACC	Macrophage M0_CIBERSORT	-0.135	0.236530107
21	ACC	Macrophage M1_CIBERSORT	0.604	3.82E-09	***
22	ACC	Macrophage M2_CIBERSORT	0.373	0.000709284	***
23	ACC	Myeloid dendritic cell resting_CIBERSORT	0.348	0.001670367	**
24	ACC	Myeloid dendritic cell activated_CIBERSORT	-0.389	0.000402522	***
25	ACC	Mast cell activated_CIBERSORT	0.028	0.808532361
26	ACC	Mast cell resting_CIBERSORT	0.095	0.40411343
27	ACC	Eosinophil_CIBERSORT	-0.306	0.006153471	**
28	ACC	Neutrophil_CIBERSORT	0.34	0.00218704	**
29	ACC	B cell naive_CIBERSORT-ABS	0.065	0.566426854
30	ACC	B cell memory_CIBERSORT-ABS	0.344	0.001937813	**
31	ACC	B cell plasma_CIBERSORT-ABS	0.224	0.047066456	*
32	ACC	T cell CD8+_CIBERSORT-ABS	0.769	1.22E-16	***
33	ACC	T cell CD4+ naive_CIBERSORT-ABS	-0.246	0.028614314	*
34	ACC	T cell CD4+ memory resting_CIBERSORT-ABS	0.42	0.000118797	***
35	ACC	T cell CD4+ memory activated_CIBERSORT-ABS	0.459	2.08E-05	***
36	ACC	T cell follicular helper_CIBERSORT-ABS	0.527	6.19E-07	***
37	ACC	T cell regulatory (Tregs)_CIBERSORT-ABS	0.267	0.01744376	*
38	ACC	T cell gamma delta_CIBERSORT-ABS	0.365	0.000951894	***
39	ACC	NK cell resting_CIBERSORT-ABS	0.251	0.025952792	*
40	ACC	NK cell activated_CIBERSORT-ABS	0.711	2.15E-13	***
41	ACC	Monocyte_CIBERSORT-ABS	0.198	0.080053539
42	ACC	Macrophage M0_CIBERSORT-ABS	0.327	0.003263449	**
43	ACC	Macrophage M1_CIBERSORT-ABS	0.691	1.84E-12	***
44	ACC	Macrophage M2_CIBERSORT-ABS	0.743	4.31E-15	***
45	ACC	Myeloid dendritic cell resting_CIBERSORT-ABS	0.396	0.000307911	***
46	ACC	Myeloid dendritic cell activated_CIBERSORT-ABS	-0.271	0.015757448	*
47	ACC	Mast cell activated_CIBERSORT-ABS	0.392	0.000350664	***
48	ACC	Mast cell resting_CIBERSORT-ABS	0.52	8.87E-07	***
49	ACC	Eosinophil_CIBERSORT-ABS	-0.301	0.00708875	**
50	ACC	Neutrophil_CIBERSORT-ABS	0.407	0.00019672	***
51	ACC	B cell_QUANTISEQ	-0.293	0.008784458	**
52	ACC	Macrophage M1_QUANTISEQ	0.635	3.40E-10	***
53	ACC	Macrophage M2_QUANTISEQ	0.429	7.82E-05	***
54	ACC	Monocyte_QUANTISEQ	-0.082	0.471798557
55	ACC	Neutrophil_QUANTISEQ	0.536	3.64E-07	***
56	ACC	NK cell_QUANTISEQ	0.066	0.561070632
57	ACC	T cell CD4+ (non-regulatory)_QUANTISEQ	-0.076	0.503640262
58	ACC	T cell CD8+_QUANTISEQ	0.548	1.73E-07	***
59	ACC	T cell regulatory (Tregs)_QUANTISEQ	0.001	0.994810754
60	ACC	Myeloid dendritic cell_QUANTISEQ	-0.262	0.019840907	*
61	ACC	uncharacterized cell_QUANTISEQ	-0.439	5.07E-05	***
62	ACC	T cell_MCPCOUNTER	0.451	3.07E-05	***
63	ACC	T cell CD8+_MCPCOUNTER	0.69	1.99E-12	***
64	ACC	cytotoxicity score_MCPCOUNTER	0.672	1.21E-11	***
65	ACC	NK cell_MCPCOUNTER	0.572	3.65E-08	***
66	ACC	B cell_MCPCOUNTER	-0.038	0.739606789
67	ACC	Monocyte_MCPCOUNTER	0.68	5.31E-12	***
68	ACC	Macrophage/Monocyte_MCPCOUNTER	0.68	5.31E-12	***
69	ACC	Myeloid dendritic cell_MCPCOUNTER	0.468	1.36E-05	***
70	ACC	Neutrophil_MCPCOUNTER	0.151	0.183973599
71	ACC	Endothelial cell_MCPCOUNTER	0.558	9.39E-08	***
72	ACC	Myeloid dendritic cell activated_XCELL	0.313	0.004962371	**
73	ACC	B cell_XCELL	-0.003	0.982227651
74	ACC	T cell CD4+ memory_XCELL	0.202	0.073924013
75	ACC	T cell CD4+ naive_XCELL	0.314	0.004869876	**
76	ACC	T cell CD4+ (non-regulatory)_XCELL	-0.027	0.812098891
77	ACC	T cell CD4+ central memory_XCELL	-0.295	0.008297269	**
78	ACC	T cell CD4+ effector memory_XCELL	0.203	0.073276787
79	ACC	T cell CD8+ naive_XCELL	-0.108	0.345017167
80	ACC	T cell CD8+_XCELL	0.566	5.53E-08	***
81	ACC	T cell CD8+ central memory_XCELL	0.627	6.24E-10	***
82	ACC	T cell CD8+ effector memory_XCELL	0.639	2.42E-10	***
83	ACC	Class-switched memory B cell_XCELL	-0.088	0.440240439
84	ACC	Common lymphoid progenitor_XCELL	-0.115	0.314646153
85	ACC	Common myeloid progenitor_XCELL	0.313	0.004962292	**
86	ACC	Myeloid dendritic cell_XCELL	0.68	5.64E-12	***
87	ACC	Endothelial cell_XCELL	0.598	5.86E-09	***
88	ACC	Eosinophil_XCELL	0.169	0.135653892
89	ACC	Granulocyte-monocyte progenitor_XCELL	0.312	0.005131875	**
90	ACC	Hematopoietic stem cell_XCELL	0.395	0.000314276	***
91	ACC	Macrophage_XCELL	0.353	0.001432809	**
92	ACC	Macrophage M1_XCELL	0.154	0.175891564
93	ACC	Macrophage M2_XCELL	0.377	0.000610284	***
94	ACC	Mast cell_XCELL	0.32	0.004052074	**
95	ACC	B cell memory_XCELL	0.049	0.668297901
96	ACC	Monocyte_XCELL	0.752	1.30E-15	***
97	ACC	B cell naive_XCELL	0.306	0.006017017	**
98	ACC	Neutrophil_XCELL	0.44	4.89E-05	***
99	ACC	NK cell_XCELL	0.388	0.000403171	***
100	ACC	T cell NK_XCELL	0.333	0.002694061	**
101	ACC	Plasmacytoid dendritic cell_XCELL	0.324	0.003550087	**
102	ACC	B cell plasma_XCELL	-0.308	0.005688509	**
103	ACC	T cell gamma delta_XCELL	-0.086	0.450772903
104	ACC	T cell CD4+ Th1_XCELL	0.029	0.803059523
105	ACC	T cell CD4+ Th2_XCELL	0.321	0.003980575	**
106	ACC	T cell regulatory (Tregs)_XCELL	0.232	0.039679448	*
107	ACC	immune score_XCELL	0.71	2.32E-13	***
108	ACC	stroma score_XCELL	0.561	7.46E-08	***
109	ACC	microenvironment score_XCELL	0.742	4.86E-15	***
110	ACC	B cell_EPIC	-0.038	0.739966085
111	ACC	T cell CD4+_EPIC	-0.088	0.438345285
112	ACC	T cell CD8+_EPIC	-0.212	0.06108723
113	ACC	Endothelial cell_EPIC	0.445	4.02E-05	***
114	ACC	Macrophage_EPIC	0.223	0.047962164	*
115	ACC	NK cell_EPIC	0.533	4.31E-07	***
116	ACC	uncharacterized cell_EPIC	-0.416	0.000134683	***
117	BLCA	B cell_TIMER	0.176	0.000373251	***
118	BLCA	T cell CD4+_TIMER	0.381	1.81E-15	***
119	BLCA	T cell CD8+_TIMER	0.549	2.20E-33	***
120	BLCA	Neutrophil_TIMER	0.747	1.41E-73	***
121	BLCA	Macrophage_TIMER	0.211	1.86E-05	***
122	BLCA	Myeloid dendritic cell_TIMER	0.754	1.35E-75	***
123	BLCA	B cell naive_CIBERSORT	-0.085	0.086768539
124	BLCA	B cell memory_CIBERSORT	-0.016	0.754308073
125	BLCA	B cell plasma_CIBERSORT	-0.378	3.28E-15	***
126	BLCA	T cell CD8+_CIBERSORT	0.455	4.34E-22	***
127	BLCA	T cell CD4+ naive_CIBERSORT	-0.345	8.07E-13	***
128	BLCA	T cell CD4+ memory resting_CIBERSORT	-0.07	0.156993864
129	BLCA	T cell CD4+ memory activated_CIBERSORT	0.556	2.36E-34	***
130	BLCA	T cell follicular helper_CIBERSORT	-0.089	0.073845552
131	BLCA	T cell regulatory (Tregs)_CIBERSORT	-0.237	1.38E-06	***
132	BLCA	T cell gamma delta_CIBERSORT	0.136	0.006112573	**
133	BLCA	NK cell resting_CIBERSORT	-0.219	8.06E-06	***
134	BLCA	NK cell activated_CIBERSORT	0.351	3.41E-13	***
135	BLCA	Monocyte_CIBERSORT	-0.182	0.000231413	***
136	BLCA	Macrophage M0_CIBERSORT	-0.002	0.966470826
137	BLCA	Macrophage M1_CIBERSORT	0.549	2.36E-33	***
138	BLCA	Macrophage M2_CIBERSORT	0.116	0.018888154	*
139	BLCA	Myeloid dendritic cell resting_CIBERSORT	-0.079	0.110868941
140	BLCA	Myeloid dendritic cell activated_CIBERSORT	-0.31	1.73E-10	***
141	BLCA	Mast cell activated_CIBERSORT	-0.166	0.000792867	***
142	BLCA	Mast cell resting_CIBERSORT	-0.017	0.735753619
143	BLCA	Eosinophil_CIBERSORT	-0.135	0.006434097	**
144	BLCA	Neutrophil_CIBERSORT	-0.013	0.796969475
145	BLCA	B cell naive_CIBERSORT-ABS	0.16	0.001181908	**
146	BLCA	B cell memory_CIBERSORT-ABS	0.145	0.00347397	**
147	BLCA	B cell plasma_CIBERSORT-ABS	0.135	0.006457568	**
148	BLCA	T cell CD8+_CIBERSORT-ABS	0.74	1.25E-71	***
149	BLCA	T cell CD4+ naive_CIBERSORT-ABS	-0.318	5.58E-11	***
150	BLCA	T cell CD4+ memory resting_CIBERSORT-ABS	0.266	5.27E-08	***
151	BLCA	T cell CD4+ memory activated_CIBERSORT-ABS	0.592	1.06E-39	***
152	BLCA	T cell follicular helper_CIBERSORT-ABS	0.596	2.02E-40	***
153	BLCA	T cell regulatory (Tregs)_CIBERSORT-ABS	0.219	8.21E-06	***
154	BLCA	T cell gamma delta_CIBERSORT-ABS	0.29	2.76E-09	***
155	BLCA	NK cell resting_CIBERSORT-ABS	0.055	0.269325476
156	BLCA	NK cell activated_CIBERSORT-ABS	0.722	1.69E-66	***
157	BLCA	Monocyte_CIBERSORT-ABS	0.18	0.000277623	***
158	BLCA	Macrophage M0_CIBERSORT-ABS	0.302	5.25E-10	***
159	BLCA	Macrophage M1_CIBERSORT-ABS	0.672	1.49E-54	***
160	BLCA	Macrophage M2_CIBERSORT-ABS	0.605	5.86E-42	***
161	BLCA	Myeloid dendritic cell resting_CIBERSORT-ABS	0.098	0.049009277	*
162	BLCA	Myeloid dendritic cell activated_CIBERSORT-ABS	0.045	0.36629476
163	BLCA	Mast cell activated_CIBERSORT-ABS	0.081	0.101316017
164	BLCA	Mast cell resting_CIBERSORT-ABS	0.281	8.37E-09	***
165	BLCA	Eosinophil_CIBERSORT-ABS	-0.005	0.916994375
166	BLCA	Neutrophil_CIBERSORT-ABS	0.159	0.001306957	**
167	BLCA	B cell_QUANTISEQ	0.161	0.001161239	**
168	BLCA	Macrophage M1_QUANTISEQ	0.577	2.38E-37	***
169	BLCA	Macrophage M2_QUANTISEQ	0.411	5.98E-18	***
170	BLCA	Monocyte_QUANTISEQ	0.028	0.572409969
171	BLCA	Neutrophil_QUANTISEQ	0.023	0.642541444
172	BLCA	NK cell_QUANTISEQ	-0.132	0.007924545	**
173	BLCA	T cell CD4+ (non-regulatory)_QUANTISEQ	-0.057	0.252751865
174	BLCA	T cell CD8+_QUANTISEQ	0.549	2.13E-33	***
175	BLCA	T cell regulatory (Tregs)_QUANTISEQ	0.55	1.82E-33	***
176	BLCA	Myeloid dendritic cell_QUANTISEQ	-0.085	0.086913452
177	BLCA	uncharacterized cell_QUANTISEQ	-0.635	3.42E-47	***
178	BLCA	T cell_MCPCOUNTER	0.06	0.226126143
179	BLCA	T cell CD8+_MCPCOUNTER	0.353	2.46E-13	***
180	BLCA	cytotoxicity score_MCPCOUNTER	0.637	1.12E-47	***
181	BLCA	NK cell_MCPCOUNTER	0.51	2.91E-28	***
182	BLCA	B cell_MCPCOUNTER	0.15	0.002365755	**
183	BLCA	Monocyte_MCPCOUNTER	0.556	2.39E-34	***
184	BLCA	Macrophage/Monocyte_MCPCOUNTER	0.556	2.39E-34	***
185	BLCA	Myeloid dendritic cell_MCPCOUNTER	0.46	1.17E-22	***
186	BLCA	Neutrophil_MCPCOUNTER	-0.07	0.159097121
187	BLCA	Endothelial cell_MCPCOUNTER	0.085	0.087326315
188	BLCA	Myeloid dendritic cell activated_XCELL	0.785	5.44E-86	***
189	BLCA	B cell_XCELL	0.324	2.16E-11	***
190	BLCA	T cell CD4+ memory_XCELL	0.444	5.14E-21	***
191	BLCA	T cell CD4+ naive_XCELL	0.241	8.55E-07	***
192	BLCA	T cell CD4+ (non-regulatory)_XCELL	0.067	0.178138544
193	BLCA	T cell CD4+ central memory_XCELL	-0.309	2.11E-10	***
194	BLCA	T cell CD4+ effector memory_XCELL	0.163	0.00097019	***
195	BLCA	T cell CD8+ naive_XCELL	0.095	0.054758223
196	BLCA	T cell CD8+_XCELL	0.588	3.92E-39	***
197	BLCA	T cell CD8+ central memory_XCELL	0.736	2.32E-70	***
198	BLCA	T cell CD8+ effector memory_XCELL	0.598	1.02E-40	***
199	BLCA	Class-switched memory B cell_XCELL	0.193	9.12E-05	***
200	BLCA	Common lymphoid progenitor_XCELL	-0.027	0.587645404
201	BLCA	Common myeloid progenitor_XCELL	0.096	0.052946042
202	BLCA	Myeloid dendritic cell_XCELL	0.615	1.48E-43	***
203	BLCA	Endothelial cell_XCELL	0.114	0.021777569	*
204	BLCA	Eosinophil_XCELL	-0.29	2.55E-09	***
205	BLCA	Granulocyte-monocyte progenitor_XCELL	0.161	0.001170795	**
206	BLCA	Hematopoietic stem cell_XCELL	0.047	0.344824812
207	BLCA	Macrophage_XCELL	0.692	3.53E-59	***
208	BLCA	Macrophage M1_XCELL	0.712	4.45E-64	***
209	BLCA	Macrophage M2_XCELL	0.456	2.73E-22	***
210	BLCA	Mast cell_XCELL	0.127	0.010673796	*
211	BLCA	B cell memory_XCELL	0.329	1.10E-11	***
212	BLCA	Monocyte_XCELL	0.555	3.43E-34	***
213	BLCA	B cell naive_XCELL	0.176	0.000368834	***
214	BLCA	Neutrophil_XCELL	0.049	0.324555651
215	BLCA	NK cell_XCELL	0.233	2.00E-06	***
216	BLCA	T cell NK_XCELL	0.141	0.004386598	**
217	BLCA	Plasmacytoid dendritic cell_XCELL	0.734	5.13E-70	***
218	BLCA	B cell plasma_XCELL	0.254	2.05E-07	***
219	BLCA	T cell gamma delta_XCELL	0.188	0.000137826	***
220	BLCA	T cell CD4+ Th1_XCELL	0.415	2.32E-18	***
221	BLCA	T cell CD4+ Th2_XCELL	0.601	3.21E-41	***
222	BLCA	T cell regulatory (Tregs)_XCELL	0.359	7.88E-14	***
223	BLCA	immune score_XCELL	0.608	2.24E-42	***
224	BLCA	stroma score_XCELL	0.203	3.78E-05	***
225	BLCA	microenvironment score_XCELL	0.575	4.11E-37	***
226	BLCA	B cell_EPIC	0.14	0.004594959	**
227	BLCA	T cell CD4+_EPIC	-0.282	7.82E-09	***
228	BLCA	T cell CD8+_EPIC	0.088	0.076135145
229	BLCA	Endothelial cell_EPIC	0.034	0.489507735
230	BLCA	Macrophage_EPIC	0.524	4.85E-30	***
231	BLCA	NK cell_EPIC	0.483	3.76E-25	***
232	BLCA	uncharacterized cell_EPIC	-0.302	5.00E-10	***
233	BRCA	B cell_TIMER	0.367	1.86E-36	***
234	BRCA	T cell CD4+_TIMER	0.595	1.76E-106	***
235	BRCA	T cell CD8+_TIMER	0.646	4.35E-131	***
236	BRCA	Neutrophil_TIMER	0.739	7.30E-191	***
237	BRCA	Macrophage_TIMER	0.148	8.52E-07	***
238	BRCA	Myeloid dendritic cell_TIMER	0.767	2.05E-213	***
239	BRCA	B cell naive_CIBERSORT	-0.027	0.362612429
240	BRCA	B cell memory_CIBERSORT	0.218	2.35E-13	***
241	BRCA	B cell plasma_CIBERSORT	-0.132	1.21E-05	***
242	BRCA	T cell CD8+_CIBERSORT	0.616	9.63E-116	***
243	BRCA	T cell CD4+ naive_CIBERSORT	-0.123	4.08E-05	***
244	BRCA	T cell CD4+ memory resting_CIBERSORT	0.248	6.22E-17	***
245	BRCA	T cell CD4+ memory activated_CIBERSORT	0.425	1.60E-49	***
246	BRCA	T cell follicular helper_CIBERSORT	0.16	9.68E-08	***
247	BRCA	T cell regulatory (Tregs)_CIBERSORT	0.138	4.48E-06	***
248	BRCA	T cell gamma delta_CIBERSORT	0.283	1.23E-21	***
249	BRCA	NK cell resting_CIBERSORT	-0.238	1.15E-15	***
250	BRCA	NK cell activated_CIBERSORT	0.34	3.02E-31	***
251	BRCA	Monocyte_CIBERSORT	-0.036	0.231912862
252	BRCA	Macrophage M0_CIBERSORT	-0.218	2.46E-13	***
253	BRCA	Macrophage M1_CIBERSORT	0.546	1.87E-86	***
254	BRCA	Macrophage M2_CIBERSORT	-0.436	2.34E-52	***
255	BRCA	Myeloid dendritic cell resting_CIBERSORT	0.053	0.077896812
256	BRCA	Myeloid dendritic cell activated_CIBERSORT	-0.079	0.008728395	**
257	BRCA	Mast cell activated_CIBERSORT	-0.224	5.95E-14	***
258	BRCA	Mast cell resting_CIBERSORT	-0.117	9.48E-05	***
259	BRCA	Eosinophil_CIBERSORT	-0.115	0.00013374	***
260	BRCA	Neutrophil_CIBERSORT	-0.076	0.011223386	*
261	BRCA	B cell naive_CIBERSORT-ABS	0.367	1.75E-36	***
262	BRCA	B cell memory_CIBERSORT-ABS	0.299	3.18E-24	***
263	BRCA	B cell plasma_CIBERSORT-ABS	0.208	3.19E-12	***
264	BRCA	T cell CD8+_CIBERSORT-ABS	0.78	1.61E-225	***
265	BRCA	T cell CD4+ naive_CIBERSORT-ABS	-0.095	0.001701584	**
266	BRCA	T cell CD4+ memory resting_CIBERSORT-ABS	0.596	8.92E-107	***
267	BRCA	T cell CD4+ memory activated_CIBERSORT-ABS	0.455	2.26E-57	***
268	BRCA	T cell follicular helper_CIBERSORT-ABS	0.706	1.35E-166	***
269	BRCA	T cell regulatory (Tregs)_CIBERSORT-ABS	0.471	7.57E-62	***
270	BRCA	T cell gamma delta_CIBERSORT-ABS	0.387	1.11E-40	***
271	BRCA	NK cell resting_CIBERSORT-ABS	-0.029	0.344419929
272	BRCA	NK cell activated_CIBERSORT-ABS	0.633	2.08E-124	***
273	BRCA	Monocyte_CIBERSORT-ABS	0.302	1.49E-24	***
274	BRCA	Macrophage M0_CIBERSORT-ABS	0.213	9.93E-13	***
275	BRCA	Macrophage M1_CIBERSORT-ABS	0.762	3.12E-209	***
276	BRCA	Macrophage M2_CIBERSORT-ABS	0.528	5.12E-80	***
277	BRCA	Myeloid dendritic cell resting_CIBERSORT-ABS	0.27	6.92E-20	***
278	BRCA	Myeloid dendritic cell activated_CIBERSORT-ABS	0.036	0.233033758
279	BRCA	Mast cell activated_CIBERSORT-ABS	0.225	4.66E-14	***
280	BRCA	Mast cell resting_CIBERSORT-ABS	0.018	0.541188038
281	BRCA	Eosinophil_CIBERSORT-ABS	-0.056	0.061872324
282	BRCA	Neutrophil_CIBERSORT-ABS	0.047	0.117783783
283	BRCA	B cell_QUANTISEQ	0.428	4.15E-50	***
284	BRCA	Macrophage M1_QUANTISEQ	0.421	2.11E-48	***
285	BRCA	Macrophage M2_QUANTISEQ	0.227	2.47E-14	***
286	BRCA	Monocyte_QUANTISEQ	0.061	0.042574106	*
287	BRCA	Neutrophil_QUANTISEQ	0.159	1.26E-07	***
288	BRCA	NK cell_QUANTISEQ	0.033	0.26852421
289	BRCA	T cell CD4+ (non-regulatory)_QUANTISEQ	-0.09	0.002684679	**
290	BRCA	T cell CD8+_QUANTISEQ	0.712	4.95E-171	***
291	BRCA	T cell regulatory (Tregs)_QUANTISEQ	0.507	8.75E-73	***
292	BRCA	Myeloid dendritic cell_QUANTISEQ	0.075	0.012441362	*
293	BRCA	uncharacterized cell_QUANTISEQ	-0.632	7.24E-124	***
294	BRCA	T cell_MCPCOUNTER	0.731	8.85E-185	***
295	BRCA	T cell CD8+_MCPCOUNTER	0.58	7.30E-100	***
296	BRCA	cytotoxicity score_MCPCOUNTER	0.601	4.04E-109	***
297	BRCA	NK cell_MCPCOUNTER	0.39	3.30E-41	***
298	BRCA	B cell_MCPCOUNTER	0.392	1.14E-41	***
299	BRCA	Monocyte_MCPCOUNTER	0.529	2.17E-80	***
300	BRCA	Macrophage/Monocyte_MCPCOUNTER	0.529	2.17E-80	***
301	BRCA	Myeloid dendritic cell_MCPCOUNTER	0.614	4.78E-115	***
302	BRCA	Neutrophil_MCPCOUNTER	-0.141	2.65E-06	***
303	BRCA	Endothelial cell_MCPCOUNTER	0.265	4.41E-19	***
304	BRCA	Myeloid dendritic cell activated_XCELL	0.821	1.15E-269	***
305	BRCA	B cell_XCELL	0.528	3.94E-80	***
306	BRCA	T cell CD4+ memory_XCELL	0.475	4.05E-63	***
307	BRCA	T cell CD4+ naive_XCELL	0.465	4.41E-60	***
308	BRCA	T cell CD4+ (non-regulatory)_XCELL	0.292	4.98E-23	***
309	BRCA	T cell CD4+ central memory_XCELL	0.072	0.017519087	*
310	BRCA	T cell CD4+ effector memory_XCELL	0.462	2.34E-59	***
311	BRCA	T cell CD8+ naive_XCELL	0.4	1.30E-43	***
312	BRCA	T cell CD8+_XCELL	0.682	2.84E-151	***
313	BRCA	T cell CD8+ central memory_XCELL	0.782	1.65E-227	***
314	BRCA	T cell CD8+ effector memory_XCELL	0.468	6.41E-61	***
315	BRCA	Class-switched memory B cell_XCELL	0.48	2.12E-64	***
316	BRCA	Common lymphoid progenitor_XCELL	-0.319	2.27E-27	***
317	BRCA	Common myeloid progenitor_XCELL	-0.065	0.03079702	*
318	BRCA	Myeloid dendritic cell_XCELL	0.584	9.46E-102	***
319	BRCA	Endothelial cell_XCELL	0.235	2.83E-15	***
320	BRCA	Eosinophil_XCELL	-0.029	0.339936241
321	BRCA	Granulocyte-monocyte progenitor_XCELL	0.007	0.808912387
322	BRCA	Hematopoietic stem cell_XCELL	0.159	1.08E-07	***
323	BRCA	Macrophage_XCELL	0.478	5.71E-64	***
324	BRCA	Macrophage M1_XCELL	0.574	2.38E-97	***
325	BRCA	Macrophage M2_XCELL	0.313	1.94E-26	***
326	BRCA	Mast cell_XCELL	-0.032	0.282669488
327	BRCA	B cell memory_XCELL	0.483	3.22E-65	***
328	BRCA	Monocyte_XCELL	0.402	6.60E-44	***
329	BRCA	B cell naive_XCELL	0.348	1.15E-32	***
330	BRCA	Neutrophil_XCELL	0.003	0.918121117
331	BRCA	NK cell_XCELL	0.287	2.67E-22	***
332	BRCA	T cell NK_XCELL	0.076	0.011260173	*
333	BRCA	Plasmacytoid dendritic cell_XCELL	0.658	3.06E-137	***
334	BRCA	B cell plasma_XCELL	0.372	1.71E-37	***
335	BRCA	T cell gamma delta_XCELL	0.331	1.44E-29	***
336	BRCA	T cell CD4+ Th1_XCELL	0.128	2.13E-05	***
337	BRCA	T cell CD4+ Th2_XCELL	0.405	1.17E-44	***
338	BRCA	T cell regulatory (Tregs)_XCELL	0.186	5.07E-10	***
339	BRCA	immune score_XCELL	0.673	3.57E-146	***
340	BRCA	stroma score_XCELL	0.231	9.38E-15	***
341	BRCA	microenvironment score_XCELL	0.685	4.36E-153	***
342	BRCA	B cell_EPIC	0.42	3.98E-48	***
343	BRCA	T cell CD4+_EPIC	0.214	7.38E-13	***
344	BRCA	T cell CD8+_EPIC	0.349	8.45E-33	***
345	BRCA	Endothelial cell_EPIC	0.284	7.49E-22	***
346	BRCA	Macrophage_EPIC	0.507	8.05E-73	***
347	BRCA	NK cell_EPIC	0.228	2.17E-14	***
348	BRCA	uncharacterized cell_EPIC	-0.257	4.85E-18	***
349	CESC	B cell_TIMER	0.437	9.93E-16	***
350	CESC	T cell CD4+_TIMER	0.42	1.63E-14	***
351	CESC	T cell CD8+_TIMER	0.651	2.95E-38	***
352	CESC	Neutrophil_TIMER	0.657	4.14E-39	***
353	CESC	Macrophage_TIMER	0.25	9.71E-06	***
354	CESC	Myeloid dendritic cell_TIMER	0.686	6.55E-44	***
355	CESC	B cell naive_CIBERSORT	-0.143	0.012310974	*
356	CESC	B cell memory_CIBERSORT	0.085	0.138226033
357	CESC	B cell plasma_CIBERSORT	-0.167	0.00337285	**
358	CESC	T cell CD8+_CIBERSORT	0.595	1.13E-30	***
359	CESC	T cell CD4+ naive_CIBERSORT	-0.115	0.04381275	*
360	CESC	T cell CD4+ memory resting_CIBERSORT	-0.381	5.21E-12	***
361	CESC	T cell CD4+ memory activated_CIBERSORT	0.439	6.97E-16	***
362	CESC	T cell follicular helper_CIBERSORT	0.111	0.051750007
363	CESC	T cell regulatory (Tregs)_CIBERSORT	-0.097	0.088766874
364	CESC	T cell gamma delta_CIBERSORT	0.232	4.18E-05	***
365	CESC	NK cell resting_CIBERSORT	-0.188	0.000933341	***
366	CESC	NK cell activated_CIBERSORT	0.475	1.28E-18	***
367	CESC	Monocyte_CIBERSORT	-0.296	1.31E-07	***
368	CESC	Macrophage M0_CIBERSORT	-0.32	1.06E-08	***
369	CESC	Macrophage M1_CIBERSORT	0.439	7.04E-16	***
370	CESC	Macrophage M2_CIBERSORT	-0.093	0.103911654
371	CESC	Myeloid dendritic cell resting_CIBERSORT	-0.027	0.633755655
372	CESC	Myeloid dendritic cell activated_CIBERSORT	-0.287	3.11E-07	***
373	CESC	Mast cell activated_CIBERSORT	-0.041	0.475117375
374	CESC	Mast cell resting_CIBERSORT	-0.218	0.000119582	***
375	CESC	Eosinophil_CIBERSORT	-0.097	0.090843959
376	CESC	Neutrophil_CIBERSORT	-0.062	0.27905098
377	CESC	B cell naive_CIBERSORT-ABS	0.083	0.146332611
378	CESC	B cell memory_CIBERSORT-ABS	0.211	0.000197496	***
379	CESC	B cell plasma_CIBERSORT-ABS	0.106	0.063220391
380	CESC	T cell CD8+_CIBERSORT-ABS	0.722	1.33E-50	***
381	CESC	T cell CD4+ naive_CIBERSORT-ABS	-0.122	0.032540459	*
382	CESC	T cell CD4+ memory resting_CIBERSORT-ABS	-0.077	0.179128498
383	CESC	T cell CD4+ memory activated_CIBERSORT-ABS	0.507	2.29E-21	***
384	CESC	T cell follicular helper_CIBERSORT-ABS	0.601	1.82E-31	***
385	CESC	T cell regulatory (Tregs)_CIBERSORT-ABS	0.25	9.65E-06	***
386	CESC	T cell gamma delta_CIBERSORT-ABS	0.33	3.27E-09	***
387	CESC	NK cell resting_CIBERSORT-ABS	-0.025	0.66242226
388	CESC	NK cell activated_CIBERSORT-ABS	0.708	6.20E-48	***
389	CESC	Monocyte_CIBERSORT-ABS	0.006	0.910219244
390	CESC	Macrophage M0_CIBERSORT-ABS	-0.003	0.96147784
391	CESC	Macrophage M1_CIBERSORT-ABS	0.577	1.64E-28	***
392	CESC	Macrophage M2_CIBERSORT-ABS	0.444	3.42E-16	***
393	CESC	Myeloid dendritic cell resting_CIBERSORT-ABS	0.135	0.018142666	*
394	CESC	Myeloid dendritic cell activated_CIBERSORT-ABS	-0.034	0.549578107
395	CESC	Mast cell activated_CIBERSORT-ABS	0.166	0.003570294	**
396	CESC	Mast cell resting_CIBERSORT-ABS	-0.015	0.788866589
397	CESC	Eosinophil_CIBERSORT-ABS	0.01	0.855739554
398	CESC	Neutrophil_CIBERSORT-ABS	0.01	0.856923549
399	CESC	B cell_QUANTISEQ	0.149	0.009087127	**
400	CESC	Macrophage M1_QUANTISEQ	0.374	1.38E-11	***
401	CESC	Macrophage M2_QUANTISEQ	0.393	9.37E-13	***
402	CESC	Monocyte_QUANTISEQ	-0.085	0.137616744
403	CESC	Neutrophil_QUANTISEQ	0.222	9.21E-05	***
404	CESC	NK cell_QUANTISEQ	-0.037	0.518621199
405	CESC	T cell CD4+ (non-regulatory)_QUANTISEQ	-0.197	0.000538875	***
406	CESC	T cell CD8+_QUANTISEQ	0.453	6.42E-17	***
407	CESC	T cell regulatory (Tregs)_QUANTISEQ	0.36	8.54E-11	***
408	CESC	Myeloid dendritic cell_QUANTISEQ	-0.111	0.052372454
409	CESC	uncharacterized cell_QUANTISEQ	-0.608	2.68E-32	***
410	CESC	T cell_MCPCOUNTER	0.285	4.12E-07	***
411	CESC	T cell CD8+_MCPCOUNTER	0.209	0.000230468	***
412	CESC	cytotoxicity score_MCPCOUNTER	0.619	8.34E-34	***
413	CESC	NK cell_MCPCOUNTER	0.466	6.72E-18	***
414	CESC	B cell_MCPCOUNTER	0.396	5.96E-13	***
415	CESC	Monocyte_MCPCOUNTER	0.505	3.42E-21	***
416	CESC	Macrophage/Monocyte_MCPCOUNTER	0.505	3.42E-21	***
417	CESC	Myeloid dendritic cell_MCPCOUNTER	0.388	1.88E-12	***
418	CESC	Neutrophil_MCPCOUNTER	0.006	0.911346355
419	CESC	Endothelial cell_MCPCOUNTER	-0.043	0.453970714
420	CESC	Myeloid dendritic cell activated_XCELL	0.618	1.16E-33	***
421	CESC	B cell_XCELL	0.543	6.54E-25	***
422	CESC	T cell CD4+ memory_XCELL	0.36	8.87E-11	***
423	CESC	T cell CD4+ naive_XCELL	0.518	2.30E-22	***
424	CESC	T cell CD4+ (non-regulatory)_XCELL	0.21	0.000209474	***
425	CESC	T cell CD4+ central memory_XCELL	-0.193	0.000683218	***
426	CESC	T cell CD4+ effector memory_XCELL	0.19	0.000838455	***
427	CESC	T cell CD8+ naive_XCELL	0.172	0.002572819	**
428	CESC	T cell CD8+_XCELL	0.655	5.92E-39	***
429	CESC	T cell CD8+ central memory_XCELL	0.745	1.95E-55	***
430	CESC	T cell CD8+ effector memory_XCELL	0.661	7.63E-40	***
431	CESC	Class-switched memory B cell_XCELL	0.463	1.25E-17	***
432	CESC	Common lymphoid progenitor_XCELL	-0.079	0.167617202
433	CESC	Common myeloid progenitor_XCELL	0.026	0.644790718
434	CESC	Myeloid dendritic cell_XCELL	0.393	8.97E-13	***
435	CESC	Endothelial cell_XCELL	0.049	0.391814931
436	CESC	Eosinophil_XCELL	-0.226	6.85E-05	***
437	CESC	Granulocyte-monocyte progenitor_XCELL	0.095	0.09838385
438	CESC	Hematopoietic stem cell_XCELL	-0.097	0.090325907
439	CESC	Macrophage_XCELL	0.491	5.62E-20	***
440	CESC	Macrophage M1_XCELL	0.538	2.34E-24	***
441	CESC	Macrophage M2_XCELL	0.328	3.97E-09	***
442	CESC	Mast cell_XCELL	0.101	0.077061782
443	CESC	B cell memory_XCELL	0.37	2.24E-11	***
444	CESC	Monocyte_XCELL	0.352	2.24E-10	***
445	CESC	B cell naive_XCELL	0.389	1.77E-12	***
446	CESC	Neutrophil_XCELL	-0.007	0.896157951
447	CESC	NK cell_XCELL	0.392	1.13E-12	***
448	CESC	T cell NK_XCELL	0.176	0.002057368	**
449	CESC	Plasmacytoid dendritic cell_XCELL	0.698	6.00E-46	***
450	CESC	B cell plasma_XCELL	0.259	4.34E-06	***
451	CESC	T cell gamma delta_XCELL	0.584	2.28E-29	***
452	CESC	T cell CD4+ Th1_XCELL	0.382	4.81E-12	***
453	CESC	T cell CD4+ Th2_XCELL	0.411	6.52E-14	***
454	CESC	T cell regulatory (Tregs)_XCELL	0.199	0.000457179	***
455	CESC	immune score_XCELL	0.651	3.29E-38	***
456	CESC	stroma score_XCELL	-0.022	0.700954392
457	CESC	microenvironment score_XCELL	0.611	1.05E-32	***
458	CESC	B cell_EPIC	0.352	2.43E-10	***
459	CESC	T cell CD4+_EPIC	0.073	0.202355636
460	CESC	T cell CD8+_EPIC	0.234	3.44E-05	***
461	CESC	Endothelial cell_EPIC	0.02	0.725608086
462	CESC	Macrophage_EPIC	0.569	1.10E-27	***
463	CESC	NK cell_EPIC	0.465	7.44E-18	***
464	CESC	uncharacterized cell_EPIC	-0.23	4.91E-05	***
465	CHOL	B cell_TIMER	0.487	0.003026037	**
466	CHOL	T cell CD4+_TIMER	0.408	0.01497661	*
467	CHOL	T cell CD8+_TIMER	-0.159	0.360824791
468	CHOL	Neutrophil_TIMER	-0.012	0.943773567
469	CHOL	Macrophage_TIMER	0.149	0.393354659
470	CHOL	Myeloid dendritic cell_TIMER	0.364	0.031628687	*
471	CHOL	B cell naive_CIBERSORT	-0.139	0.425810043
472	CHOL	B cell memory_CIBERSORT	0.388	0.02110498	*
473	CHOL	B cell plasma_CIBERSORT	-0.194	0.263489262
474	CHOL	T cell CD8+_CIBERSORT	0.633	4.53E-05	***
475	CHOL	T cell CD4+ naive_CIBERSORT	0.388	0.021391962	*
476	CHOL	T cell CD4+ memory resting_CIBERSORT	-0.135	0.439188538
477	CHOL	T cell CD4+ memory activated_CIBERSORT	-0.051	0.771034665
478	CHOL	T cell follicular helper_CIBERSORT	0.188	0.278544226
479	CHOL	T cell regulatory (Tregs)_CIBERSORT	0.326	0.056106532
480	CHOL	T cell gamma delta_CIBERSORT	0.426	0.010708524	*
481	CHOL	NK cell resting_CIBERSORT	-0.171	0.325954674
482	CHOL	NK cell activated_CIBERSORT	0.162	0.353930067
483	CHOL	Monocyte_CIBERSORT	-0.131	0.453662685
484	CHOL	Macrophage M0_CIBERSORT	-0.444	0.007468934	**
485	CHOL	Macrophage M1_CIBERSORT	0.288	0.093996293
486	CHOL	Macrophage M2_CIBERSORT	-0.302	0.078029766
487	CHOL	Myeloid dendritic cell resting_CIBERSORT	-0.087	0.620050887
488	CHOL	Myeloid dendritic cell activated_CIBERSORT	-0.071	0.685353327
489	CHOL	Mast cell activated_CIBERSORT	-0.028	0.875015186
490	CHOL	Mast cell resting_CIBERSORT	0.101	0.565597421
491	CHOL	Eosinophil_CIBERSORT	-0.089	0.611820716
492	CHOL	Neutrophil_CIBERSORT	-0.186	0.284008509
493	CHOL	B cell naive_CIBERSORT-ABS	0.132	0.449724097
494	CHOL	B cell memory_CIBERSORT-ABS	0.407	0.015114336	*
495	CHOL	B cell plasma_CIBERSORT-ABS	0.152	0.383044706
496	CHOL	T cell CD8+_CIBERSORT-ABS	0.778	3.83E-08	***
497	CHOL	T cell CD4+ naive_CIBERSORT-ABS	0.388	0.021391962	*
498	CHOL	T cell CD4+ memory resting_CIBERSORT-ABS	0.328	0.054155555
499	CHOL	T cell CD4+ memory activated_CIBERSORT-ABS	0.159	0.361524396
500	CHOL	T cell follicular helper_CIBERSORT-ABS	0.612	9.39E-05	***
501	CHOL	T cell regulatory (Tregs)_CIBERSORT-ABS	0.598	0.000148418	***
502	CHOL	T cell gamma delta_CIBERSORT-ABS	0.474	0.004032129	**
503	CHOL	NK cell resting_CIBERSORT-ABS	-0.116	0.508714108
504	CHOL	NK cell activated_CIBERSORT-ABS	0.702	2.64E-06	***
505	CHOL	Monocyte_CIBERSORT-ABS	0.151	0.386061199
506	CHOL	Macrophage M0_CIBERSORT-ABS	-0.087	0.618916714
507	CHOL	Macrophage M1_CIBERSORT-ABS	0.588	0.000205831	***
508	CHOL	Macrophage M2_CIBERSORT-ABS	0.485	0.003149256	**
509	CHOL	Myeloid dendritic cell resting_CIBERSORT-ABS	0.025	0.884974599
510	CHOL	Myeloid dendritic cell activated_CIBERSORT-ABS	0.112	0.5210249
511	CHOL	Mast cell activated_CIBERSORT-ABS	0.29	0.091381793
512	CHOL	Mast cell resting_CIBERSORT-ABS	0.191	0.270710469
513	CHOL	Eosinophil_CIBERSORT-ABS	-0.089	0.611820716
514	CHOL	Neutrophil_CIBERSORT-ABS	0.175	0.313904278
515	CHOL	B cell_QUANTISEQ	0.416	0.012908823	*
516	CHOL	Macrophage M1_QUANTISEQ	0.063	0.720444527
517	CHOL	Macrophage M2_QUANTISEQ	0.058	0.739951446
518	CHOL	Monocyte_QUANTISEQ	-0.015	0.933038835
519	CHOL	Neutrophil_QUANTISEQ	0.017	0.923051729
520	CHOL	NK cell_QUANTISEQ	-0.347	0.041211456	*
521	CHOL	T cell CD4+ (non-regulatory)_QUANTISEQ	-0.055	0.75454597
522	CHOL	T cell CD8+_QUANTISEQ	0.718	1.17E-06	***
523	CHOL	T cell regulatory (Tregs)_QUANTISEQ	0.454	0.006107652	**
524	CHOL	Myeloid dendritic cell_QUANTISEQ	-0.165	0.344519813
525	CHOL	uncharacterized cell_QUANTISEQ	-0.501	0.002186978	**
526	CHOL	T cell_MCPCOUNTER	0.292	0.089141184
527	CHOL	T cell CD8+_MCPCOUNTER	0.649	2.44E-05	***
528	CHOL	cytotoxicity score_MCPCOUNTER	0.521	0.001338411	**
529	CHOL	NK cell_MCPCOUNTER	0.562	0.000443266	***
530	CHOL	B cell_MCPCOUNTER	0.424	0.01106772	*
531	CHOL	Monocyte_MCPCOUNTER	0.089	0.611993109
532	CHOL	Macrophage/Monocyte_MCPCOUNTER	0.089	0.611993109
533	CHOL	Myeloid dendritic cell_MCPCOUNTER	0.361	0.033246245	*
534	CHOL	Neutrophil_MCPCOUNTER	-0.057	0.746171304
535	CHOL	Endothelial cell_MCPCOUNTER	0.43	0.010007942	*
536	CHOL	Myeloid dendritic cell activated_XCELL	0.711	1.66E-06	***
537	CHOL	B cell_XCELL	0.463	0.005075313	**
538	CHOL	T cell CD4+ memory_XCELL	0.404	0.015946379	*
539	CHOL	T cell CD4+ naive_XCELL	0.415	0.013206275	*
540	CHOL	T cell CD4+ (non-regulatory)_XCELL	0.345	0.042330074	*
541	CHOL	T cell CD4+ central memory_XCELL	0.34	0.04598099	*
542	CHOL	T cell CD4+ effector memory_XCELL	0.153	0.381738695
543	CHOL	T cell CD8+ naive_XCELL	0.539	0.00082473	***
544	CHOL	T cell CD8+_XCELL	0.617	7.98E-05	***
545	CHOL	T cell CD8+ central memory_XCELL	0.738	4.14E-07	***
546	CHOL	T cell CD8+ effector memory_XCELL	0.536	0.000894281	***
547	CHOL	Class-switched memory B cell_XCELL	0.386	0.021839757	*
548	CHOL	Common lymphoid progenitor_XCELL	0.297	0.0836809
549	CHOL	Common myeloid progenitor_XCELL	0.475	0.003937159	**
550	CHOL	Myeloid dendritic cell_XCELL	0.645	2.84E-05	***
551	CHOL	Endothelial cell_XCELL	0.46	0.005487751	**
552	CHOL	Eosinophil_XCELL	-0.199	0.251869884
553	CHOL	Granulocyte-monocyte progenitor_XCELL	0.203	0.242960383
554	CHOL	Hematopoietic stem cell_XCELL	0.323	0.058377325
555	CHOL	Macrophage_XCELL	0.415	0.013102823	*
556	CHOL	Macrophage M1_XCELL	0.503	0.002083198	**
557	CHOL	Macrophage M2_XCELL	0.171	0.326284409
558	CHOL	Mast cell_XCELL	0.266	0.121931736
559	CHOL	B cell memory_XCELL	0.449	0.006879868	**
560	CHOL	Monocyte_XCELL	0.448	0.006986959	**
561	CHOL	B cell naive_XCELL	0.43	0.009942034	**
562	CHOL	Neutrophil_XCELL	0.034	0.845052507
563	CHOL	NK cell_XCELL	-0.088	0.614728046
564	CHOL	T cell NK_XCELL	0.238	0.169298726
565	CHOL	Plasmacytoid dendritic cell_XCELL	0.543	0.000747801	***
566	CHOL	B cell plasma_XCELL	0.362	0.032658515	*
567	CHOL	T cell gamma delta_XCELL	0.388	0.021391962	*
568	CHOL	T cell CD4+ Th1_XCELL	0.041	0.813637547
569	CHOL	T cell CD4+ Th2_XCELL	0.496	0.002424437	**
570	CHOL	T cell regulatory (Tregs)_XCELL	0.316	0.064466417
571	CHOL	immune score_XCELL	0.532	0.001006362	**
572	CHOL	stroma score_XCELL	0.422	0.011518461	*
573	CHOL	microenvironment score_XCELL	0.568	0.000376525	***
574	CHOL	B cell_EPIC	0.43	0.009845552	**
575	CHOL	T cell CD4+_EPIC	0.394	0.019024697	*
576	CHOL	T cell CD8+_EPIC	0.272	0.114359942
577	CHOL	Endothelial cell_EPIC	0.431	0.009653377	**
578	CHOL	Macrophage_EPIC	0.147	0.398540534
579	CHOL	NK cell_EPIC	0.288	0.09328225
580	CHOL	uncharacterized cell_EPIC	-0.57	0.000345913	***
581	COAD	B cell_TIMER	0.243	1.53E-07	***
582	COAD	T cell CD4+_TIMER	0.267	7.05E-09	***
583	COAD	T cell CD8+_TIMER	0.555	3.63E-38	***
584	COAD	Neutrophil_TIMER	0.618	2.62E-49	***
585	COAD	Macrophage_TIMER	0.316	5.44E-12	***
586	COAD	Myeloid dendritic cell_TIMER	0.637	3.66E-53	***
587	COAD	B cell naive_CIBERSORT	-0.039	0.407636065
588	COAD	B cell memory_CIBERSORT	-0.017	0.725489978
589	COAD	B cell plasma_CIBERSORT	-0.22	2.23E-06	***
590	COAD	T cell CD8+_CIBERSORT	0.334	2.74E-13	***
591	COAD	T cell CD4+ naive_CIBERSORT	-0.022	0.636501333
592	COAD	T cell CD4+ memory resting_CIBERSORT	-0.266	8.46E-09	***
593	COAD	T cell CD4+ memory activated_CIBERSORT	0.173	0.000213041	***
594	COAD	T cell follicular helper_CIBERSORT	0.173	0.000214228	***
595	COAD	T cell regulatory (Tregs)_CIBERSORT	-0.211	5.41E-06	***
596	COAD	T cell gamma delta_CIBERSORT	0.019	0.680641933
597	COAD	NK cell resting_CIBERSORT	-0.164	0.000426251	***
598	COAD	NK cell activated_CIBERSORT	0.273	3.36E-09	***
599	COAD	Monocyte_CIBERSORT	-0.086	0.066352083
600	COAD	Macrophage M0_CIBERSORT	-0.114	0.015073375	*
601	COAD	Macrophage M1_CIBERSORT	0.458	6.34E-25	***
602	COAD	Macrophage M2_CIBERSORT	0.116	0.013480861	*
603	COAD	Myeloid dendritic cell resting_CIBERSORT	-0.024	0.605340687
604	COAD	Myeloid dendritic cell activated_CIBERSORT	-0.091	0.053611442
605	COAD	Mast cell activated_CIBERSORT	0.052	0.266858949
606	COAD	Mast cell resting_CIBERSORT	-0.183	8.38E-05	***
607	COAD	Eosinophil_CIBERSORT	-0.082	0.082158109
608	COAD	Neutrophil_CIBERSORT	0.163	0.000479843	***
609	COAD	B cell naive_CIBERSORT-ABS	0.141	0.002651769	**
610	COAD	B cell memory_CIBERSORT-ABS	0.102	0.030343504	*
611	COAD	B cell plasma_CIBERSORT-ABS	0.059	0.210873344
612	COAD	T cell CD8+_CIBERSORT-ABS	0.603	2.22E-46	***
613	COAD	T cell CD4+ naive_CIBERSORT-ABS	0.021	0.654482434
614	COAD	T cell CD4+ memory resting_CIBERSORT-ABS	0.262	1.34E-08	***
615	COAD	T cell CD4+ memory activated_CIBERSORT-ABS	0.376	1.05E-16	***
616	COAD	T cell follicular helper_CIBERSORT-ABS	0.519	9.24E-33	***
617	COAD	T cell regulatory (Tregs)_CIBERSORT-ABS	0.189	5.03E-05	***
618	COAD	T cell gamma delta_CIBERSORT-ABS	0.087	0.062854152
619	COAD	NK cell resting_CIBERSORT-ABS	0.14	0.002687911	**
620	COAD	NK cell activated_CIBERSORT-ABS	0.543	3.04E-36	***
621	COAD	Monocyte_CIBERSORT-ABS	0.168	0.000315841	***
622	COAD	Macrophage M0_CIBERSORT-ABS	0.264	1.06E-08	***
623	COAD	Macrophage M1_CIBERSORT-ABS	0.638	2.16E-53	***
624	COAD	Macrophage M2_CIBERSORT-ABS	0.528	4.83E-34	***
625	COAD	Myeloid dendritic cell resting_CIBERSORT-ABS	0.107	0.021849614	*
626	COAD	Myeloid dendritic cell activated_CIBERSORT-ABS	0.033	0.478239472
627	COAD	Mast cell activated_CIBERSORT-ABS	0.085	0.071471968
628	COAD	Mast cell resting_CIBERSORT-ABS	0.223	1.51E-06	***
629	COAD	Eosinophil_CIBERSORT-ABS	0	0.995337703
630	COAD	Neutrophil_CIBERSORT-ABS	0.27	4.73E-09	***
631	COAD	B cell_QUANTISEQ	0.192	3.83E-05	***
632	COAD	Macrophage M1_QUANTISEQ	0.361	2.00E-15	***
633	COAD	Macrophage M2_QUANTISEQ	0.214	3.96E-06	***
634	COAD	Monocyte_QUANTISEQ	0.119	0.011415423	*
635	COAD	Neutrophil_QUANTISEQ	0.081	0.085428538
636	COAD	NK cell_QUANTISEQ	-0.077	0.102792649
637	COAD	T cell CD4+ (non-regulatory)_QUANTISEQ	-0.152	0.001171499	**
638	COAD	T cell CD8+_QUANTISEQ	0.525	1.24E-33	***
639	COAD	T cell regulatory (Tregs)_QUANTISEQ	0.456	9.23E-25	***
640	COAD	Myeloid dendritic cell_QUANTISEQ	0.107	0.022023432	*
641	COAD	uncharacterized cell_QUANTISEQ	-0.411	5.59E-20	***
642	COAD	T cell_MCPCOUNTER	0.533	9.10E-35	***
643	COAD	T cell CD8+_MCPCOUNTER	0.318	3.74E-12	***
644	COAD	cytotoxicity score_MCPCOUNTER	0.683	1.05E-63	***
645	COAD	NK cell_MCPCOUNTER	0.209	7.21E-06	***
646	COAD	B cell_MCPCOUNTER	0.2	1.71E-05	***
647	COAD	Monocyte_MCPCOUNTER	0.603	1.82E-46	***
648	COAD	Macrophage/Monocyte_MCPCOUNTER	0.603	1.82E-46	***
649	COAD	Myeloid dendritic cell_MCPCOUNTER	0.413	3.77E-20	***
650	COAD	Neutrophil_MCPCOUNTER	0.285	6.27E-10	***
651	COAD	Endothelial cell_MCPCOUNTER	0.312	1.00E-11	***
652	COAD	Myeloid dendritic cell activated_XCELL	0.692	3.87E-66	***
653	COAD	B cell_XCELL	0.276	2.10E-09	***
654	COAD	T cell CD4+ memory_XCELL	0.336	1.67E-13	***
655	COAD	T cell CD4+ naive_XCELL	0.256	3.23E-08	***
656	COAD	T cell CD4+ (non-regulatory)_XCELL	0.042	0.370918549
657	COAD	T cell CD4+ central memory_XCELL	-0.043	0.364863591
658	COAD	T cell CD4+ effector memory_XCELL	0.077	0.100245329
659	COAD	T cell CD8+ naive_XCELL	0.159	0.000665595	***
660	COAD	T cell CD8+_XCELL	0.438	1.05E-22	***
661	COAD	T cell CD8+ central memory_XCELL	0.605	8.34E-47	***
662	COAD	T cell CD8+ effector memory_XCELL	0.335	2.07E-13	***
663	COAD	Class-switched memory B cell_XCELL	0.377	7.82E-17	***
664	COAD	Common lymphoid progenitor_XCELL	-0.124	0.008320938	**
665	COAD	Common myeloid progenitor_XCELL	0.041	0.381771612
666	COAD	Myeloid dendritic cell_XCELL	0.56	6.39E-39	***
667	COAD	Endothelial cell_XCELL	0.314	6.78E-12	***
668	COAD	Eosinophil_XCELL	0.065	0.169413733
669	COAD	Granulocyte-monocyte progenitor_XCELL	0.173	0.000216612	***
670	COAD	Hematopoietic stem cell_XCELL	0.019	0.680570393
671	COAD	Macrophage_XCELL	0.535	4.41E-35	***
672	COAD	Macrophage M1_XCELL	0.585	3.51E-43	***
673	COAD	Macrophage M2_XCELL	0.41	7.88E-20	***
674	COAD	Mast cell_XCELL	0.243	1.45E-07	***
675	COAD	B cell memory_XCELL	0.157	0.000797122	***
676	COAD	Monocyte_XCELL	0.392	3.75E-18	***
677	COAD	B cell naive_XCELL	0.063	0.177690159
678	COAD	Neutrophil_XCELL	0.218	2.68E-06	***
679	COAD	NK cell_XCELL	0.203	1.31E-05	***
680	COAD	T cell NK_XCELL	-0.117	0.012378337	*
681	COAD	Plasmacytoid dendritic cell_XCELL	0.296	1.13E-10	***
682	COAD	B cell plasma_XCELL	0.209	7.24E-06	***
683	COAD	T cell gamma delta_XCELL	0.165	0.000425575	***
684	COAD	T cell CD4+ Th1_XCELL	0.164	0.000442207	***
685	COAD	T cell CD4+ Th2_XCELL	0.321	2.40E-12	***
686	COAD	T cell regulatory (Tregs)_XCELL	0.241	1.92E-07	***
687	COAD	immune score_XCELL	0.565	9.27E-40	***
688	COAD	stroma score_XCELL	0.215	3.65E-06	***
689	COAD	microenvironment score_XCELL	0.535	5.17E-35	***
690	COAD	B cell_EPIC	0.198	2.10E-05	***
691	COAD	T cell CD4+_EPIC	0.163	0.000469318	***
692	COAD	T cell CD8+_EPIC	0.059	0.209408328
693	COAD	Endothelial cell_EPIC	0.306	2.58E-11	***
694	COAD	Macrophage_EPIC	0.606	6.65E-47	***
695	COAD	NK cell_EPIC	0.516	2.45E-32	***
696	COAD	uncharacterized cell_EPIC	-0.423	3.64E-21	***
697	DLBC	B cell_TIMER	-0.307	0.033671018	*
698	DLBC	T cell CD4+_TIMER	0.009	0.954087075
699	DLBC	T cell CD8+_TIMER	0.736	2.47E-09	***
700	DLBC	Neutrophil_TIMER	0.658	3.65E-07	***
701	DLBC	Macrophage_TIMER	-0.782	5.09E-11	***
702	DLBC	Myeloid dendritic cell_TIMER	0.662	3.06E-07	***
703	DLBC	B cell naive_CIBERSORT	0.049	0.740230237
704	DLBC	B cell memory_CIBERSORT	-0.715	1.15E-08	***
705	DLBC	B cell plasma_CIBERSORT	-0.114	0.441579143
706	DLBC	T cell CD8+_CIBERSORT	0.604	5.57E-06	***
707	DLBC	T cell CD4+ naive_CIBERSORT	-0.193	0.188422124
708	DLBC	T cell CD4+ memory resting_CIBERSORT	-0.288	0.046958263	*
709	DLBC	T cell CD4+ memory activated_CIBERSORT	0.576	1.87E-05	***
710	DLBC	T cell follicular helper_CIBERSORT	0.082	0.579115813
711	DLBC	T cell regulatory (Tregs)_CIBERSORT	0.044	0.768273989
712	DLBC	T cell gamma delta_CIBERSORT	0.319	0.027092963	*
713	DLBC	NK cell resting_CIBERSORT	0.238	0.10387803
714	DLBC	NK cell activated_CIBERSORT	0.172	0.241154
715	DLBC	Monocyte_CIBERSORT	-0.105	0.476842512
716	DLBC	Macrophage M0_CIBERSORT	-0.032	0.831308834
717	DLBC	Macrophage M1_CIBERSORT	0.644	7.99E-07	***
718	DLBC	Macrophage M2_CIBERSORT	0.285	0.049950174	*
719	DLBC	Myeloid dendritic cell resting_CIBERSORT	0.245	0.093857568
720	DLBC	Myeloid dendritic cell activated_CIBERSORT	0.132	0.370252881
721	DLBC	Mast cell activated_CIBERSORT	0.165	0.263794263
722	DLBC	Mast cell resting_CIBERSORT	0.216	0.139766842
723	DLBC	Eosinophil_CIBERSORT	0.317	0.028179524	*
724	DLBC	Neutrophil_CIBERSORT	-0.117	0.428821813
725	DLBC	B cell naive_CIBERSORT-ABS	0.217	0.138208676
726	DLBC	B cell memory_CIBERSORT-ABS	-0.122	0.407852902
727	DLBC	B cell plasma_CIBERSORT-ABS	-0.011	0.941036387
728	DLBC	T cell CD8+_CIBERSORT-ABS	0.764	2.60E-10	***
729	DLBC	T cell CD4+ naive_CIBERSORT-ABS	-0.065	0.658317451
730	DLBC	T cell CD4+ memory resting_CIBERSORT-ABS	-0.114	0.441277197
731	DLBC	T cell CD4+ memory activated_CIBERSORT-ABS	0.574	2.00E-05	***
732	DLBC	T cell follicular helper_CIBERSORT-ABS	0.391	0.005989878	**
733	DLBC	T cell regulatory (Tregs)_CIBERSORT-ABS	0.261	0.072822936
734	DLBC	T cell gamma delta_CIBERSORT-ABS	0.447	0.00143571	**
735	DLBC	NK cell resting_CIBERSORT-ABS	0.32	0.026832222	*
736	DLBC	NK cell activated_CIBERSORT-ABS	0.559	3.67E-05	***
737	DLBC	Monocyte_CIBERSORT-ABS	0.208	0.156842703
738	DLBC	Macrophage M0_CIBERSORT-ABS	0.298	0.039856115	*
739	DLBC	Macrophage M1_CIBERSORT-ABS	0.606	5.10E-06	***
740	DLBC	Macrophage M2_CIBERSORT-ABS	0.643	8.46E-07	***
741	DLBC	Myeloid dendritic cell resting_CIBERSORT-ABS	0.224	0.125573102
742	DLBC	Myeloid dendritic cell activated_CIBERSORT-ABS	0.2	0.172507433
743	DLBC	Mast cell activated_CIBERSORT-ABS	0.478	0.00059689	***
744	DLBC	Mast cell resting_CIBERSORT-ABS	0.204	0.16379088
745	DLBC	Eosinophil_CIBERSORT-ABS	0.317	0.028179524	*
746	DLBC	Neutrophil_CIBERSORT-ABS	0.308	0.033344636	*
747	DLBC	B cell_QUANTISEQ	-0.055	0.71274511
748	DLBC	Macrophage M1_QUANTISEQ	0.469	0.000769171	***
749	DLBC	Macrophage M2_QUANTISEQ	0.191	0.193434052
750	DLBC	Monocyte_QUANTISEQ	0.087	0.557617086
751	DLBC	Neutrophil_QUANTISEQ	0.008	0.954841904
752	DLBC	NK cell_QUANTISEQ	0.179	0.223342269
753	DLBC	T cell CD4+ (non-regulatory)_QUANTISEQ	-0.039	0.792530605
754	DLBC	T cell CD8+_QUANTISEQ	0.649	6.17E-07	***
755	DLBC	T cell regulatory (Tregs)_QUANTISEQ	0.275	0.058117806
756	DLBC	Myeloid dendritic cell_QUANTISEQ	-0.338	0.018871209	*
757	DLBC	uncharacterized cell_QUANTISEQ	-0.241	0.098209331
758	DLBC	T cell_MCPCOUNTER	0.437	0.001874028	**
759	DLBC	T cell CD8+_MCPCOUNTER	0.493	0.000375983	***
760	DLBC	cytotoxicity score_MCPCOUNTER	0.759	3.99E-10	***
761	DLBC	NK cell_MCPCOUNTER	0.304	0.035546682	*
762	DLBC	B cell_MCPCOUNTER	-0.177	0.228972854
763	DLBC	Monocyte_MCPCOUNTER	0.49	0.000407494	***
764	DLBC	Macrophage/Monocyte_MCPCOUNTER	0.49	0.000407494	***
765	DLBC	Myeloid dendritic cell_MCPCOUNTER	0.464	0.000894399	***
766	DLBC	Neutrophil_MCPCOUNTER	0.353	0.01399025	*
767	DLBC	Endothelial cell_MCPCOUNTER	0.381	0.007624332	**
768	DLBC	Myeloid dendritic cell activated_XCELL	0.291	0.044799093	*
769	DLBC	B cell_XCELL	-0.347	0.015547274	*
770	DLBC	T cell CD4+ memory_XCELL	0.425	0.002602055	**
771	DLBC	T cell CD4+ naive_XCELL	0.273	0.060584271
772	DLBC	T cell CD4+ (non-regulatory)_XCELL	0.327	0.023463812	*
773	DLBC	T cell CD4+ central memory_XCELL	0.268	0.065884841
774	DLBC	T cell CD4+ effector memory_XCELL	0.269	0.064936505
775	DLBC	T cell CD8+ naive_XCELL	0.08	0.590158957
776	DLBC	T cell CD8+_XCELL	0.619	2.68E-06	***
777	DLBC	T cell CD8+ central memory_XCELL	0.732	3.47E-09	***
778	DLBC	T cell CD8+ effector memory_XCELL	0.699	3.26E-08	***
779	DLBC	Class-switched memory B cell_XCELL	-0.031	0.835814305
780	DLBC	Common lymphoid progenitor_XCELL	-0.007	0.963544061
781	DLBC	Common myeloid progenitor_XCELL	-0.208	0.155273801
782	DLBC	Myeloid dendritic cell_XCELL	0.296	0.041181118	*
783	DLBC	Endothelial cell_XCELL	0.144	0.328098214
784	DLBC	Eosinophil_XCELL	-0.044	0.76456898
785	DLBC	Granulocyte-monocyte progenitor_XCELL	0.158	0.284110327
786	DLBC	Hematopoietic stem cell_XCELL	-0.307	0.033608148	*
787	DLBC	Macrophage_XCELL	0.408	0.004012857	**
788	DLBC	Macrophage M1_XCELL	0.407	0.004067941	**
789	DLBC	Macrophage M2_XCELL	0.076	0.609102141
790	DLBC	Mast cell_XCELL	0.176	0.231879086
791	DLBC	B cell memory_XCELL	-0.191	0.193287353
792	DLBC	Monocyte_XCELL	0.467	0.000810631	***
793	DLBC	B cell naive_XCELL	-0.272	0.061594651
794	DLBC	Neutrophil_XCELL	0.186	0.205569785
795	DLBC	NK cell_XCELL	0.477	0.000609547	***
796	DLBC	T cell NK_XCELL	0.399	0.005023146	**
797	DLBC	Plasmacytoid dendritic cell_XCELL	0.477	0.000599977	***
798	DLBC	B cell plasma_XCELL	-0.221	0.130514735
799	DLBC	T cell gamma delta_XCELL	-0.129	0.382270677
800	DLBC	T cell CD4+ Th1_XCELL	0.36	0.0119061	*
801	DLBC	T cell CD4+ Th2_XCELL	0.566	2.76E-05	***
802	DLBC	T cell regulatory (Tregs)_XCELL	0.221	0.130596725
803	DLBC	immune score_XCELL	0.395	0.005453513	**
804	DLBC	stroma score_XCELL	-0.283	0.051246045
805	DLBC	microenvironment score_XCELL	0.331	0.021539746	*
806	DLBC	B cell_EPIC	-0.107	0.467206867
807	DLBC	T cell CD4+_EPIC	0.383	0.007223666	**
808	DLBC	T cell CD8+_EPIC	0.387	0.006537506	**
809	DLBC	Endothelial cell_EPIC	0.306	0.034474631	*
810	DLBC	Macrophage_EPIC	0.499	0.000309152	***
811	DLBC	NK cell_EPIC	0.599	6.90E-06	***
812	DLBC	uncharacterized cell_EPIC	-0.079	0.595131118
813	ESCA	B cell_TIMER	0.359	2.54E-06	***
814	ESCA	T cell CD4+_TIMER	0.374	8.50E-07	***
815	ESCA	T cell CD8+_TIMER	0.461	6.17E-10	***
816	ESCA	Neutrophil_TIMER	0.549	3.22E-14	***
817	ESCA	Macrophage_TIMER	0.105	0.183497847
818	ESCA	Myeloid dendritic cell_TIMER	0.554	1.63E-14	***
819	ESCA	B cell naive_CIBERSORT	-0.187	0.016839717	*
820	ESCA	B cell memory_CIBERSORT	0.075	0.338225823
821	ESCA	B cell plasma_CIBERSORT	-0.233	0.002805523	**
822	ESCA	T cell CD8+_CIBERSORT	0.478	1.08E-10	***
823	ESCA	T cell CD4+ naive_CIBERSORT	-0.139	0.076935987
824	ESCA	T cell CD4+ memory resting_CIBERSORT	-0.186	0.017249891	*
825	ESCA	T cell CD4+ memory activated_CIBERSORT	0.426	1.47E-08	***
826	ESCA	T cell follicular helper_CIBERSORT	0.119	0.129669087
827	ESCA	T cell regulatory (Tregs)_CIBERSORT	-0.129	0.101494293
828	ESCA	T cell gamma delta_CIBERSORT	0.17	0.030065414	*
829	ESCA	NK cell resting_CIBERSORT	-0.013	0.870038426
830	ESCA	NK cell activated_CIBERSORT	0.266	0.000588947	***
831	ESCA	Monocyte_CIBERSORT	-0.115	0.142418559
832	ESCA	Macrophage M0_CIBERSORT	-0.248	0.001430696	**
833	ESCA	Macrophage M1_CIBERSORT	0.484	6.23E-11	***
834	ESCA	Macrophage M2_CIBERSORT	0.04	0.608320858
835	ESCA	Myeloid dendritic cell resting_CIBERSORT	-0.011	0.888209139
836	ESCA	Myeloid dendritic cell activated_CIBERSORT	-0.014	0.855970333
837	ESCA	Mast cell activated_CIBERSORT	0.013	0.87362204
838	ESCA	Mast cell resting_CIBERSORT	-0.143	0.069454281
839	ESCA	Eosinophil_CIBERSORT	-0.066	0.405677408
840	ESCA	Neutrophil_CIBERSORT	-0.091	0.245811906
841	ESCA	B cell naive_CIBERSORT-ABS	0.045	0.567483664
842	ESCA	B cell memory_CIBERSORT-ABS	0.184	0.018956181	*
843	ESCA	B cell plasma_CIBERSORT-ABS	0.117	0.136113909
844	ESCA	T cell CD8+_CIBERSORT-ABS	0.646	1.19E-20	***
845	ESCA	T cell CD4+ naive_CIBERSORT-ABS	-0.139	0.077075532
846	ESCA	T cell CD4+ memory resting_CIBERSORT-ABS	0.303	8.51E-05	***
847	ESCA	T cell CD4+ memory activated_CIBERSORT-ABS	0.496	1.70E-11	***
848	ESCA	T cell follicular helper_CIBERSORT-ABS	0.491	2.73E-11	***
849	ESCA	T cell regulatory (Tregs)_CIBERSORT-ABS	0.236	0.002380612	**
850	ESCA	T cell gamma delta_CIBERSORT-ABS	0.216	0.005689739	**
851	ESCA	NK cell resting_CIBERSORT-ABS	0.173	0.027194093	*
852	ESCA	NK cell activated_CIBERSORT-ABS	0.502	8.79E-12	***
853	ESCA	Monocyte_CIBERSORT-ABS	0.12	0.127359737
854	ESCA	Macrophage M0_CIBERSORT-ABS	0.104	0.187017045
855	ESCA	Macrophage M1_CIBERSORT-ABS	0.638	5.16E-20	***
856	ESCA	Macrophage M2_CIBERSORT-ABS	0.428	1.16E-08	***
857	ESCA	Myeloid dendritic cell resting_CIBERSORT-ABS	0.118	0.132417177
858	ESCA	Myeloid dendritic cell activated_CIBERSORT-ABS	0.195	0.012678655	*
859	ESCA	Mast cell activated_CIBERSORT-ABS	0.118	0.133913136
860	ESCA	Mast cell resting_CIBERSORT-ABS	0.122	0.121832854
861	ESCA	Eosinophil_CIBERSORT-ABS	0.001	0.986518296
862	ESCA	Neutrophil_CIBERSORT-ABS	0.075	0.342226319
863	ESCA	B cell_QUANTISEQ	0.229	0.003255446	**
864	ESCA	Macrophage M1_QUANTISEQ	0.419	2.59E-08	***
865	ESCA	Macrophage M2_QUANTISEQ	0.124	0.116162548
866	ESCA	Monocyte_QUANTISEQ	0.163	0.037385501	*
867	ESCA	Neutrophil_QUANTISEQ	0.124	0.114101469
868	ESCA	NK cell_QUANTISEQ	0.144	0.066978642
869	ESCA	T cell CD4+ (non-regulatory)_QUANTISEQ	-0.262	0.000725186	***
870	ESCA	T cell CD8+_QUANTISEQ	0.57	1.87E-15	***
871	ESCA	T cell regulatory (Tregs)_QUANTISEQ	0.449	1.88E-09	***
872	ESCA	Myeloid dendritic cell_QUANTISEQ	-0.113	0.150371346
873	ESCA	uncharacterized cell_QUANTISEQ	-0.537	1.54E-13	***
874	ESCA	T cell_MCPCOUNTER	-0.033	0.679101638
875	ESCA	T cell CD8+_MCPCOUNTER	0.539	1.18E-13	***
876	ESCA	cytotoxicity score_MCPCOUNTER	0.022	0.777410833
877	ESCA	NK cell_MCPCOUNTER	0.606	1.02E-17	***
878	ESCA	B cell_MCPCOUNTER	0.259	0.000834754	***
879	ESCA	Monocyte_MCPCOUNTER	0.468	2.85E-10	***
880	ESCA	Macrophage/Monocyte_MCPCOUNTER	0.468	2.85E-10	***
881	ESCA	Myeloid dendritic cell_MCPCOUNTER	0.37	1.19E-06	***
882	ESCA	Neutrophil_MCPCOUNTER	-0.117	0.137244507
883	ESCA	Endothelial cell_MCPCOUNTER	0.151	0.054582061
884	ESCA	Myeloid dendritic cell activated_XCELL	0.658	1.34E-21	***
885	ESCA	B cell_XCELL	0.319	3.40E-05	***
886	ESCA	T cell CD4+ memory_XCELL	0.353	3.78E-06	***
887	ESCA	T cell CD4+ naive_XCELL	0.308	6.24E-05	***
888	ESCA	T cell CD4+ (non-regulatory)_XCELL	0.234	0.00264047	**
889	ESCA	T cell CD4+ central memory_XCELL	-0.069	0.381738424
890	ESCA	T cell CD4+ effector memory_XCELL	0.204	0.008903715	**
891	ESCA	T cell CD8+ naive_XCELL	0.223	0.004212135	**
892	ESCA	T cell CD8+_XCELL	0.444	2.93E-09	***
893	ESCA	T cell CD8+ central memory_XCELL	0.583	3.10E-16	***
894	ESCA	T cell CD8+ effector memory_XCELL	0.419	2.67E-08	***
895	ESCA	Class-switched memory B cell_XCELL	0.329	1.76E-05	***
896	ESCA	Common lymphoid progenitor_XCELL	-0.079	0.315786887
897	ESCA	Common myeloid progenitor_XCELL	0.042	0.598057699
898	ESCA	Myeloid dendritic cell_XCELL	0.467	3.47E-10	***
899	ESCA	Endothelial cell_XCELL	0.118	0.132376111
900	ESCA	Eosinophil_XCELL	0	0.998367865
901	ESCA	Granulocyte-monocyte progenitor_XCELL	0.076	0.337549172
902	ESCA	Hematopoietic stem cell_XCELL	0.106	0.177558191
903	ESCA	Macrophage_XCELL	0.451	1.46E-09	***
904	ESCA	Macrophage M1_XCELL	0.5	1.05E-11	***
905	ESCA	Macrophage M2_XCELL	0.294	0.000136808	***
906	ESCA	Mast cell_XCELL	-0.119	0.129741909
907	ESCA	B cell memory_XCELL	0.203	0.00936236	**
908	ESCA	Monocyte_XCELL	0.17	0.030068134	*
909	ESCA	B cell naive_XCELL	0.086	0.274635843
910	ESCA	Neutrophil_XCELL	-0.11	0.161255497
911	ESCA	NK cell_XCELL	0.24	0.002065127	**
912	ESCA	T cell NK_XCELL	0.119	0.130548503
913	ESCA	Plasmacytoid dendritic cell_XCELL	0.585	2.27E-16	***
914	ESCA	B cell plasma_XCELL	0.137	0.082213878
915	ESCA	T cell gamma delta_XCELL	0.143	0.069179905
916	ESCA	T cell CD4+ Th1_XCELL	0.288	0.000198067	***
917	ESCA	T cell CD4+ Th2_XCELL	0.122	0.119321225
918	ESCA	T cell regulatory (Tregs)_XCELL	0.194	0.013218604	*
919	ESCA	immune score_XCELL	0.476	1.35E-10	***
920	ESCA	stroma score_XCELL	0.145	0.064196182
921	ESCA	microenvironment score_XCELL	0.395	1.83E-07	***
922	ESCA	B cell_EPIC	0.256	0.000965676	***
923	ESCA	T cell CD4+_EPIC	0.27	0.000489841	***
924	ESCA	T cell CD8+_EPIC	-0.038	0.634585935
925	ESCA	Endothelial cell_EPIC	0.119	0.131815179
926	ESCA	Macrophage_EPIC	0.515	2.06E-12	***
927	ESCA	NK cell_EPIC	0.519	1.22E-12	***
928	ESCA	uncharacterized cell_EPIC	-0.191	0.014543941	*
929	GBM	B cell_TIMER	0.168	0.038654762	*
930	GBM	T cell CD4+_TIMER	0.103	0.207889494
931	GBM	T cell CD8+_TIMER	0.137	0.094367172
932	GBM	Neutrophil_TIMER	0.352	9.21E-06	***
933	GBM	Macrophage_TIMER	0.478	5.25E-10	***
934	GBM	Myeloid dendritic cell_TIMER	0.406	2.35E-07	***
935	GBM	B cell naive_CIBERSORT	-0.151	0.064117682
936	GBM	B cell memory_CIBERSORT	0.05	0.543610927
937	GBM	B cell plasma_CIBERSORT	-0.337	2.27E-05	***
938	GBM	T cell CD8+_CIBERSORT	0.123	0.13386887
939	GBM	T cell CD4+ naive_CIBERSORT	-0.04	0.622924645
940	GBM	T cell CD4+ memory resting_CIBERSORT	0.054	0.51135355
941	GBM	T cell CD4+ memory activated_CIBERSORT	0.306	0.000131535	***
942	GBM	T cell follicular helper_CIBERSORT	-0.101	0.215303873
943	GBM	T cell regulatory (Tregs)_CIBERSORT	0.117	0.153467048
944	GBM	T cell gamma delta_CIBERSORT	0.103	0.208638626
945	GBM	NK cell resting_CIBERSORT	0.087	0.290194221
946	GBM	NK cell activated_CIBERSORT	-0.15	0.065194399
947	GBM	Monocyte_CIBERSORT	0.087	0.290553888
948	GBM	Macrophage M0_CIBERSORT	-0.041	0.621066902
949	GBM	Macrophage M1_CIBERSORT	-0.067	0.411499769
950	GBM	Macrophage M2_CIBERSORT	0.096	0.242668396
951	GBM	Myeloid dendritic cell resting_CIBERSORT	0.191	0.019061077	*
952	GBM	Myeloid dendritic cell activated_CIBERSORT	0.058	0.481455598
953	GBM	Mast cell activated_CIBERSORT	-0.131	0.107834522
954	GBM	Mast cell resting_CIBERSORT	0.031	0.709074106
955	GBM	Eosinophil_CIBERSORT	0.055	0.500629445
956	GBM	Neutrophil_CIBERSORT	0.121	0.139057434
957	GBM	B cell naive_CIBERSORT-ABS	0.005	0.947267057
958	GBM	B cell memory_CIBERSORT-ABS	0.12	0.141190492
959	GBM	B cell plasma_CIBERSORT-ABS	-0.214	0.008361882	**
960	GBM	T cell CD8+_CIBERSORT-ABS	0.292	0.000275167	***
961	GBM	T cell CD4+ naive_CIBERSORT-ABS	-0.064	0.436471169
962	GBM	T cell CD4+ memory resting_CIBERSORT-ABS	0.286	0.000375249	***
963	GBM	T cell CD4+ memory activated_CIBERSORT-ABS	0.323	5.24E-05	***
964	GBM	T cell follicular helper_CIBERSORT-ABS	0.152	0.063079396
965	GBM	T cell regulatory (Tregs)_CIBERSORT-ABS	0.242	0.002740661	**
966	GBM	T cell gamma delta_CIBERSORT-ABS	0.182	0.025624296	*
967	GBM	NK cell resting_CIBERSORT-ABS	0.216	0.007805881	**
968	GBM	NK cell activated_CIBERSORT-ABS	0.048	0.557675239
969	GBM	Monocyte_CIBERSORT-ABS	0.267	0.000920259	***
970	GBM	Macrophage M0_CIBERSORT-ABS	0.062	0.448198323
971	GBM	Macrophage M1_CIBERSORT-ABS	0.063	0.439989787
972	GBM	Macrophage M2_CIBERSORT-ABS	0.441	1.49E-08	***
973	GBM	Myeloid dendritic cell resting_CIBERSORT-ABS	0.243	0.002613307	**
974	GBM	Myeloid dendritic cell activated_CIBERSORT-ABS	0.133	0.102530975
975	GBM	Mast cell activated_CIBERSORT-ABS	-0.021	0.796550815
976	GBM	Mast cell resting_CIBERSORT-ABS	0.15	0.065738749
977	GBM	Eosinophil_CIBERSORT-ABS	0.076	0.354745571
978	GBM	Neutrophil_CIBERSORT-ABS	0.219	0.006899871	**
979	GBM	B cell_QUANTISEQ	-0.024	0.771484314
980	GBM	Macrophage M1_QUANTISEQ	0.456	3.92E-09	***
981	GBM	Macrophage M2_QUANTISEQ	0.398	4.26E-07	***
982	GBM	Monocyte_QUANTISEQ	-0.413	1.38E-07	***
983	GBM	Neutrophil_QUANTISEQ	0.044	0.592940723
984	GBM	NK cell_QUANTISEQ	-0.155	0.057269696
985	GBM	T cell CD4+ (non-regulatory)_QUANTISEQ	-0.235	0.003644325	**
986	GBM	T cell CD8+_QUANTISEQ	0.118	0.148361821
987	GBM	T cell regulatory (Tregs)_QUANTISEQ	0.088	0.280237659
988	GBM	Myeloid dendritic cell_QUANTISEQ	0.098	0.230230115
989	GBM	uncharacterized cell_QUANTISEQ	-0.159	0.050520377
990	GBM	T cell_MCPCOUNTER	-0.072	0.381095335
991	GBM	T cell CD8+_MCPCOUNTER	0.21	0.009490207	**
992	GBM	cytotoxicity score_MCPCOUNTER	-0.139	0.089678467
993	GBM	NK cell_MCPCOUNTER	-0.145	0.074711929
994	GBM	B cell_MCPCOUNTER	0.11	0.178783429
995	GBM	Monocyte_MCPCOUNTER	0.244	0.002562538	**
996	GBM	Macrophage/Monocyte_MCPCOUNTER	0.244	0.002562538	**
997	GBM	Myeloid dendritic cell_MCPCOUNTER	0.369	3.07E-06	***
998	GBM	Neutrophil_MCPCOUNTER	-0.037	0.650339382
999	GBM	Endothelial cell_MCPCOUNTER	0.2	0.013635345	*
1000	GBM	Myeloid dendritic cell activated_XCELL	-0.085	0.300463518
1001	GBM	B cell_XCELL	0.125	0.127648361
1002	GBM	T cell CD4+ memory_XCELL	0.21	0.009598718	**
1003	GBM	T cell CD4+ naive_XCELL	0.137	0.092298034
1004	GBM	T cell CD4+ (non-regulatory)_XCELL	-0.001	0.987360341
1005	GBM	T cell CD4+ central memory_XCELL	-0.178	0.029105571	*
1006	GBM	T cell CD4+ effector memory_XCELL	0.306	0.000132228	***
1007	GBM	T cell CD8+ naive_XCELL	-0.255	0.001555506	**
1008	GBM	T cell CD8+_XCELL	0.172	0.034595497	*
1009	GBM	T cell CD8+ central memory_XCELL	0.258	0.00140697	**
1010	GBM	T cell CD8+ effector memory_XCELL	0.164	0.043830196	*
1011	GBM	Class-switched memory B cell_XCELL	-0.053	0.521307769
1012	GBM	Common lymphoid progenitor_XCELL	0.116	0.155562771
1013	GBM	Common myeloid progenitor_XCELL	-0.083	0.308421408
1014	GBM	Myeloid dendritic cell_XCELL	0.278	0.000543776	***
1015	GBM	Endothelial cell_XCELL	0.37	2.91E-06	***
1016	GBM	Eosinophil_XCELL	-0.187	0.021206762	*
1017	GBM	Granulocyte-monocyte progenitor_XCELL	0.115	0.160870617
1018	GBM	Hematopoietic stem cell_XCELL	0.103	0.209162274
1019	GBM	Macrophage_XCELL	0.447	8.74E-09	***
1020	GBM	Macrophage M1_XCELL	0.544	4.98E-13	***
1021	GBM	Macrophage M2_XCELL	0.232	0.004216463	**
1022	GBM	Mast cell_XCELL	0.096	0.239695715
1023	GBM	B cell memory_XCELL	-0.028	0.736884172
1024	GBM	Monocyte_XCELL	0.507	3.06E-11	***
1025	GBM	B cell naive_XCELL	0.132	0.10508539
1026	GBM	Neutrophil_XCELL	0.147	0.072077846
1027	GBM	NK cell_XCELL	0.034	0.674210947
1028	GBM	T cell NK_XCELL	-0.131	0.109906993
1029	GBM	Plasmacytoid dendritic cell_XCELL	0.265	0.001019332	**
1030	GBM	B cell plasma_XCELL	-0.246	0.002287303	**
1031	GBM	T cell gamma delta_XCELL	-0.032	0.692654153
1032	GBM	T cell CD4+ Th1_XCELL	-0.227	0.005017679	**
1033	GBM	T cell CD4+ Th2_XCELL	0.035	0.668050201
1034	GBM	T cell regulatory (Tregs)_XCELL	0.265	0.001005227	**
1035	GBM	immune score_XCELL	0.469	1.28E-09	***
1036	GBM	stroma score_XCELL	0.318	6.74E-05	***
1037	GBM	microenvironment score_XCELL	0.525	4.54E-12	***
1038	GBM	B cell_EPIC	-0.187	0.02151347	*
1039	GBM	T cell CD4+_EPIC	-0.149	0.067376093
1040	GBM	T cell CD8+_EPIC	-0.06	0.462618323
1041	GBM	Endothelial cell_EPIC	0.237	0.003403766	**
1042	GBM	Macrophage_EPIC	0.416	1.09E-07	***
1043	GBM	NK cell_EPIC	0.105	0.200401096
1044	GBM	uncharacterized cell_EPIC	-0.46	2.88E-09	***
1045	HNSC	B cell_TIMER	0.351	4.85E-16	***
1046	HNSC	T cell CD4+_TIMER	0.249	1.52E-08	***
1047	HNSC	T cell CD8+_TIMER	0.754	1.02E-93	***
1048	HNSC	Neutrophil_TIMER	0.693	2.50E-73	***
1049	HNSC	Macrophage_TIMER	0.344	1.81E-15	***
1050	HNSC	Myeloid dendritic cell_TIMER	0.674	5.71E-68	***
1051	HNSC	B cell naive_CIBERSORT	0.036	0.425557788
1052	HNSC	B cell memory_CIBERSORT	0.034	0.450926464
1053	HNSC	B cell plasma_CIBERSORT	-0.291	2.92E-11	***
1054	HNSC	T cell CD8+_CIBERSORT	0.595	1.13E-49	***
1055	HNSC	T cell CD4+ naive_CIBERSORT	-0.255	6.13E-09	***
1056	HNSC	T cell CD4+ memory resting_CIBERSORT	0.023	0.611159991
1057	HNSC	T cell CD4+ memory activated_CIBERSORT	0.391	6.88E-20	***
1058	HNSC	T cell follicular helper_CIBERSORT	0.162	0.000268456	***
1059	HNSC	T cell regulatory (Tregs)_CIBERSORT	0.045	0.30900486
1060	HNSC	T cell gamma delta_CIBERSORT	0.166	0.000184215	***
1061	HNSC	NK cell resting_CIBERSORT	-0.124	0.005202693	**
1062	HNSC	NK cell activated_CIBERSORT	0.298	8.36E-12	***
1063	HNSC	Monocyte_CIBERSORT	-0.054	0.222935461
1064	HNSC	Macrophage M0_CIBERSORT	-0.419	7.87E-23	***
1065	HNSC	Macrophage M1_CIBERSORT	0.498	5.33E-33	***
1066	HNSC	Macrophage M2_CIBERSORT	0.124	0.005186658	**
1067	HNSC	Myeloid dendritic cell resting_CIBERSORT	-0.175	7.70E-05	***
1068	HNSC	Myeloid dendritic cell activated_CIBERSORT	-0.215	1.09E-06	***
1069	HNSC	Mast cell activated_CIBERSORT	-0.042	0.352365849
1070	HNSC	Mast cell resting_CIBERSORT	-0.266	1.25E-09	***
1071	HNSC	Eosinophil_CIBERSORT	-0.174	8.53E-05	***
1072	HNSC	Neutrophil_CIBERSORT	-0.147	0.000968923	***
1073	HNSC	B cell naive_CIBERSORT-ABS	0.142	0.001345575	**
1074	HNSC	B cell memory_CIBERSORT-ABS	0.127	0.004174852	**
1075	HNSC	B cell plasma_CIBERSORT-ABS	0.099	0.0255424	*
1076	HNSC	T cell CD8+_CIBERSORT-ABS	0.683	1.82E-70	***
1077	HNSC	T cell CD4+ naive_CIBERSORT-ABS	-0.228	2.30E-07	***
1078	HNSC	T cell CD4+ memory resting_CIBERSORT-ABS	0.313	6.18E-13	***
1079	HNSC	T cell CD4+ memory activated_CIBERSORT-ABS	0.445	7.91E-26	***
1080	HNSC	T cell follicular helper_CIBERSORT-ABS	0.515	1.54E-35	***
1081	HNSC	T cell regulatory (Tregs)_CIBERSORT-ABS	0.289	3.65E-11	***
1082	HNSC	T cell gamma delta_CIBERSORT-ABS	0.198	7.92E-06	***
1083	HNSC	NK cell resting_CIBERSORT-ABS	0.146	0.001040805	**
1084	HNSC	NK cell activated_CIBERSORT-ABS	0.538	4.24E-39	***
1085	HNSC	Monocyte_CIBERSORT-ABS	0.164	0.000224188	***
1086	HNSC	Macrophage M0_CIBERSORT-ABS	0.031	0.483638283
1087	HNSC	Macrophage M1_CIBERSORT-ABS	0.67	7.50E-67	***
1088	HNSC	Macrophage M2_CIBERSORT-ABS	0.506	3.76E-34	***
1089	HNSC	Myeloid dendritic cell resting_CIBERSORT-ABS	0.057	0.203481831
1090	HNSC	Myeloid dendritic cell activated_CIBERSORT-ABS	0.019	0.670613714
1091	HNSC	Mast cell activated_CIBERSORT-ABS	0.159	0.000347622	***
1092	HNSC	Mast cell resting_CIBERSORT-ABS	0.018	0.691304705
1093	HNSC	Eosinophil_CIBERSORT-ABS	-0.111	0.013039112	*
1094	HNSC	Neutrophil_CIBERSORT-ABS	0.019	0.676944549
1095	HNSC	B cell_QUANTISEQ	0.273	4.47E-10	***
1096	HNSC	Macrophage M1_QUANTISEQ	0.335	1.18E-14	***
1097	HNSC	Macrophage M2_QUANTISEQ	0.28	1.53E-10	***
1098	HNSC	Monocyte_QUANTISEQ	-0.063	0.154867543
1099	HNSC	Neutrophil_QUANTISEQ	0.181	4.50E-05	***
1100	HNSC	NK cell_QUANTISEQ	0.041	0.361388735
1101	HNSC	T cell CD4+ (non-regulatory)_QUANTISEQ	-0.228	2.29E-07	***
1102	HNSC	T cell CD8+_QUANTISEQ	0.652	3.12E-62	***
1103	HNSC	T cell regulatory (Tregs)_QUANTISEQ	0.513	3.42E-35	***
1104	HNSC	Myeloid dendritic cell_QUANTISEQ	0.011	0.809320912
1105	HNSC	uncharacterized cell_QUANTISEQ	-0.587	4.56E-48	***
1106	HNSC	T cell_MCPCOUNTER	0.145	0.001080288	**
1107	HNSC	T cell CD8+_MCPCOUNTER	0.529	1.24E-37	***
1108	HNSC	cytotoxicity score_MCPCOUNTER	0.194	1.14E-05	***
1109	HNSC	NK cell_MCPCOUNTER	0.59	1.71E-48	***
1110	HNSC	B cell_MCPCOUNTER	0.252	9.95E-09	***
1111	HNSC	Monocyte_MCPCOUNTER	0.49	7.23E-32	***
1112	HNSC	Macrophage/Monocyte_MCPCOUNTER	0.49	7.23E-32	***
1113	HNSC	Myeloid dendritic cell_MCPCOUNTER	0.369	1.08E-17	***
1114	HNSC	Neutrophil_MCPCOUNTER	-0.052	0.245094623
1115	HNSC	Endothelial cell_MCPCOUNTER	0.134	0.002670366	**
1116	HNSC	Myeloid dendritic cell activated_XCELL	0.664	2.16E-65	***
1117	HNSC	B cell_XCELL	0.361	6.21E-17	***
1118	HNSC	T cell CD4+ memory_XCELL	0.476	7.41E-30	***
1119	HNSC	T cell CD4+ naive_XCELL	0.41	7.21E-22	***
1120	HNSC	T cell CD4+ (non-regulatory)_XCELL	0.265	1.61E-09	***
1121	HNSC	T cell CD4+ central memory_XCELL	-0.144	0.001166916	**
1122	HNSC	T cell CD4+ effector memory_XCELL	0.112	0.012086446	*
1123	HNSC	T cell CD8+ naive_XCELL	0.235	9.33E-08	***
1124	HNSC	T cell CD8+_XCELL	0.641	1.32E-59	***
1125	HNSC	T cell CD8+ central memory_XCELL	0.701	1.28E-75	***
1126	HNSC	T cell CD8+ effector memory_XCELL	0.63	3.38E-57	***
1127	HNSC	Class-switched memory B cell_XCELL	0.38	8.61E-19	***
1128	HNSC	Common lymphoid progenitor_XCELL	-0.093	0.037334333	*
1129	HNSC	Common myeloid progenitor_XCELL	0.103	0.020309093	*
1130	HNSC	Myeloid dendritic cell_XCELL	0.451	1.19E-26	***
1131	HNSC	Endothelial cell_XCELL	0.172	0.000102166	***
1132	HNSC	Eosinophil_XCELL	-0.034	0.447001007
1133	HNSC	Granulocyte-monocyte progenitor_XCELL	0.117	0.008815415	**
1134	HNSC	Hematopoietic stem cell_XCELL	0.1	0.02508664	*
1135	HNSC	Macrophage_XCELL	0.418	1.05E-22	***
1136	HNSC	Macrophage M1_XCELL	0.509	1.22E-34	***
1137	HNSC	Macrophage M2_XCELL	0.308	1.60E-12	***
1138	HNSC	Mast cell_XCELL	0.146	0.000971908	***
1139	HNSC	B cell memory_XCELL	0.247	1.94E-08	***
1140	HNSC	Monocyte_XCELL	0.292	2.20E-11	***
1141	HNSC	B cell naive_XCELL	0.174	8.88E-05	***
1142	HNSC	Neutrophil_XCELL	-0.112	0.012010121	*
1143	HNSC	NK cell_XCELL	0.159	0.00033222	***
1144	HNSC	T cell NK_XCELL	0.189	1.99E-05	***
1145	HNSC	Plasmacytoid dendritic cell_XCELL	0.664	2.02E-65	***
1146	HNSC	B cell plasma_XCELL	0.232	1.45E-07	***
1147	HNSC	T cell gamma delta_XCELL	0.391	7.25E-20	***
1148	HNSC	T cell CD4+ Th1_XCELL	0.29	3.03E-11	***
1149	HNSC	T cell CD4+ Th2_XCELL	0.419	8.07E-23	***
1150	HNSC	T cell regulatory (Tregs)_XCELL	0.261	2.72E-09	***
1151	HNSC	immune score_XCELL	0.586	9.05E-48	***
1152	HNSC	stroma score_XCELL	0.128	0.004143777	**
1153	HNSC	microenvironment score_XCELL	0.558	1.46E-42	***
1154	HNSC	B cell_EPIC	0.253	7.87E-09	***
1155	HNSC	T cell CD4+_EPIC	0.171	0.000110764	***
1156	HNSC	T cell CD8+_EPIC	0.146	0.001037611	**
1157	HNSC	Endothelial cell_EPIC	0.188	2.11E-05	***
1158	HNSC	Macrophage_EPIC	0.568	2.61E-44	***
1159	HNSC	NK cell_EPIC	0.446	4.70E-26	***
1160	HNSC	uncharacterized cell_EPIC	-0.192	1.47E-05	***
1161	KICH	B cell_TIMER	0.514	1.17E-05	***
1162	KICH	T cell CD4+_TIMER	0.236	0.058697065
1163	KICH	T cell CD8+_TIMER	0.385	0.001530486	**
1164	KICH	Neutrophil_TIMER	0.111	0.377891744
1165	KICH	Macrophage_TIMER	0.324	0.008515008	**
1166	KICH	Myeloid dendritic cell_TIMER	0.496	2.69E-05	***
1167	KICH	B cell naive_CIBERSORT	-0.199	0.111857748
1168	KICH	B cell memory_CIBERSORT	0.097	0.442904277
1169	KICH	B cell plasma_CIBERSORT	-0.414	0.000614783	***
1170	KICH	T cell CD8+_CIBERSORT	0.483	4.53E-05	***
1171	KICH	T cell CD4+ naive_CIBERSORT	-0.203	0.104147605
1172	KICH	T cell CD4+ memory resting_CIBERSORT	0.339	0.005664288	**
1173	KICH	T cell CD4+ memory activated_CIBERSORT	0.184	0.142516178
1174	KICH	T cell follicular helper_CIBERSORT	-0.092	0.465535571
1175	KICH	T cell regulatory (Tregs)_CIBERSORT	-0.128	0.31025585
1176	KICH	T cell gamma delta_CIBERSORT	0.14	0.265602092
1177	KICH	NK cell resting_CIBERSORT	-0.016	0.897674631
1178	KICH	NK cell activated_CIBERSORT	0.103	0.413185256
1179	KICH	Monocyte_CIBERSORT	0.064	0.611893109
1180	KICH	Macrophage M0_CIBERSORT	-0.329	0.007396403	**
1181	KICH	Macrophage M1_CIBERSORT	0.326	0.008010486	**
1182	KICH	Macrophage M2_CIBERSORT	0.151	0.230476488
1183	KICH	Myeloid dendritic cell resting_CIBERSORT	-0.088	0.485469491
1184	KICH	Myeloid dendritic cell activated_CIBERSORT	-0.272	0.02844937	*
1185	KICH	Mast cell activated_CIBERSORT	-0.048	0.702892904
1186	KICH	Mast cell resting_CIBERSORT	-0.058	0.64706335
1187	KICH	Eosinophil_CIBERSORT	-0.184	0.141674819
1188	KICH	Neutrophil_CIBERSORT	0.219	0.078951039
1189	KICH	B cell naive_CIBERSORT-ABS	0.353	0.003920659	**
1190	KICH	B cell memory_CIBERSORT-ABS	0.127	0.314271461
1191	KICH	B cell plasma_CIBERSORT-ABS	0.196	0.11690618
1192	KICH	T cell CD8+_CIBERSORT-ABS	0.567	8.26E-07	***
1193	KICH	T cell CD4+ naive_CIBERSORT-ABS	-0.164	0.1925537
1194	KICH	T cell CD4+ memory resting_CIBERSORT-ABS	0.646	6.26E-09	***
1195	KICH	T cell CD4+ memory activated_CIBERSORT-ABS	0.184	0.142516178
1196	KICH	T cell follicular helper_CIBERSORT-ABS	0.303	0.013986071	*
1197	KICH	T cell regulatory (Tregs)_CIBERSORT-ABS	0.228	0.067347282
1198	KICH	T cell gamma delta_CIBERSORT-ABS	0.348	0.004486706	**
1199	KICH	NK cell resting_CIBERSORT-ABS	0.357	0.003537435	**
1200	KICH	NK cell activated_CIBERSORT-ABS	0.668	1.18E-09	***
1201	KICH	Monocyte_CIBERSORT-ABS	0.439	0.000257277	***
1202	KICH	Macrophage M0_CIBERSORT-ABS	0.073	0.565295817
1203	KICH	Macrophage M1_CIBERSORT-ABS	0.616	4.78E-08	***
1204	KICH	Macrophage M2_CIBERSORT-ABS	0.536	4.16E-06	***
1205	KICH	Myeloid dendritic cell resting_CIBERSORT-ABS	0.043	0.733139371
1206	KICH	Myeloid dendritic cell activated_CIBERSORT-ABS	-0.139	0.268157339
1207	KICH	Mast cell activated_CIBERSORT-ABS	0.285	0.021615283	*
1208	KICH	Mast cell resting_CIBERSORT-ABS	0.128	0.309848464
1209	KICH	Eosinophil_CIBERSORT-ABS	-0.132	0.295462862
1210	KICH	Neutrophil_CIBERSORT-ABS	0.285	0.021568177	*
1211	KICH	B cell_QUANTISEQ	0.039	0.754915195
1212	KICH	Macrophage M1_QUANTISEQ	0.342	0.005313302	**
1213	KICH	Macrophage M2_QUANTISEQ	0.379	0.001840354	**
1214	KICH	Monocyte_QUANTISEQ	0.023	0.856368499
1215	KICH	Neutrophil_QUANTISEQ	0.234	0.060367637
1216	KICH	NK cell_QUANTISEQ	0.184	0.142692425
1217	KICH	T cell CD4+ (non-regulatory)_QUANTISEQ	0.018	0.885561071
1218	KICH	T cell CD8+_QUANTISEQ	0.322	0.008887597	**
1219	KICH	T cell regulatory (Tregs)_QUANTISEQ	0.109	0.387620742
1220	KICH	Myeloid dendritic cell_QUANTISEQ	0.105	0.403647114
1221	KICH	uncharacterized cell_QUANTISEQ	-0.489	3.53E-05	***
1222	KICH	T cell_MCPCOUNTER	-0.06	0.633314854
1223	KICH	T cell CD8+_MCPCOUNTER	0.551	2.01E-06	***
1224	KICH	cytotoxicity score_MCPCOUNTER	0.608	7.61E-08	***
1225	KICH	NK cell_MCPCOUNTER	0.599	1.33E-07	***
1226	KICH	B cell_MCPCOUNTER	0.426	0.000404428	***
1227	KICH	Monocyte_MCPCOUNTER	0.279	0.024177643	*
1228	KICH	Macrophage/Monocyte_MCPCOUNTER	0.279	0.024177643	*
1229	KICH	Myeloid dendritic cell_MCPCOUNTER	0.346	0.004814308	**
1230	KICH	Neutrophil_MCPCOUNTER	0.228	0.067304819
1231	KICH	Endothelial cell_MCPCOUNTER	0.34	0.005582573	**
1232	KICH	Myeloid dendritic cell activated_XCELL	0.639	1.01E-08	***
1233	KICH	B cell_XCELL	0.393	0.001197462	**
1234	KICH	T cell CD4+ memory_XCELL	0.243	0.051297623
1235	KICH	T cell CD4+ naive_XCELL	0.244	0.050255448
1236	KICH	T cell CD4+ (non-regulatory)_XCELL	0.054	0.671985418
1237	KICH	T cell CD4+ central memory_XCELL	-0.284	0.022084571	*
1238	KICH	T cell CD4+ effector memory_XCELL	0.286	0.020945901	*
1239	KICH	T cell CD8+ naive_XCELL	0.102	0.420315342
1240	KICH	T cell CD8+_XCELL	0.273	0.028034982	*
1241	KICH	T cell CD8+ central memory_XCELL	0.585	3.17E-07	***
1242	KICH	T cell CD8+ effector memory_XCELL	0.22	0.078445854
1243	KICH	Class-switched memory B cell_XCELL	0.185	0.140271094
1244	KICH	Common lymphoid progenitor_XCELL	0.057	0.654497782
1245	KICH	Common myeloid progenitor_XCELL	0.204	0.102840883
1246	KICH	Myeloid dendritic cell_XCELL	0.346	0.004762231	**
1247	KICH	Endothelial cell_XCELL	0.277	0.025746569	*
1248	KICH	Eosinophil_XCELL	0.235	0.058991706
1249	KICH	Granulocyte-monocyte progenitor_XCELL	0.195	0.119390629
1250	KICH	Hematopoietic stem cell_XCELL	0.246	0.047978573	*
1251	KICH	Macrophage_XCELL	0.29	0.019003612	*
1252	KICH	Macrophage M1_XCELL	0.301	0.014866598	*
1253	KICH	Macrophage M2_XCELL	0.263	0.034522441	*
1254	KICH	Mast cell_XCELL	0.242	0.051864917
1255	KICH	B cell memory_XCELL	0.252	0.042791911	*
1256	KICH	Monocyte_XCELL	0.235	0.059118909
1257	KICH	B cell naive_XCELL	0.35	0.004315451	**
1258	KICH	Neutrophil_XCELL	0.099	0.432378614
1259	KICH	NK cell_XCELL	0.129	0.305961547
1260	KICH	T cell NK_XCELL	-0.092	0.466850336
1261	KICH	Plasmacytoid dendritic cell_XCELL	0.169	0.177391632
1262	KICH	B cell plasma_XCELL	-0.08	0.524835077
1263	KICH	T cell gamma delta_XCELL	0.023	0.858740286
1264	KICH	T cell CD4+ Th1_XCELL	-0.164	0.191658074
1265	KICH	T cell CD4+ Th2_XCELL	0.176	0.161604932
1266	KICH	T cell regulatory (Tregs)_XCELL	-0.014	0.914562288
1267	KICH	immune score_XCELL	0.442	0.000224091	***
1268	KICH	stroma score_XCELL	0.321	0.00918276	**
1269	KICH	microenvironment score_XCELL	0.504	1.85E-05	***
1270	KICH	B cell_EPIC	0.037	0.769724617
1271	KICH	T cell CD4+_EPIC	0.018	0.889300976
1272	KICH	T cell CD8+_EPIC	0.019	0.878049292
1273	KICH	Endothelial cell_EPIC	0.287	0.020527696	*
1274	KICH	Macrophage_EPIC	0.222	0.075438069
1275	KICH	NK cell_EPIC	0.263	0.034359752	*
1276	KICH	uncharacterized cell_EPIC	-0.267	0.031483913	*
1277	KIRC	B cell_TIMER	0.342	4.89E-16	***
1278	KIRC	T cell CD4+_TIMER	0.241	1.72E-08	***
1279	KIRC	T cell CD8+_TIMER	0.721	1.67E-86	***
1280	KIRC	Neutrophil_TIMER	0.555	2.67E-44	***
1281	KIRC	Macrophage_TIMER	0.115	0.007889952	**
1282	KIRC	Myeloid dendritic cell_TIMER	0.601	1.48E-53	***
1283	KIRC	B cell naive_CIBERSORT	-0.213	6.99E-07	***
1284	KIRC	B cell memory_CIBERSORT	-0.07	0.106953785
1285	KIRC	B cell plasma_CIBERSORT	-0.025	0.55827818
1286	KIRC	T cell CD8+_CIBERSORT	0.571	2.56E-47	***
1287	KIRC	T cell CD4+ naive_CIBERSORT	-0.012	0.791239658
1288	KIRC	T cell CD4+ memory resting_CIBERSORT	-0.343	4.14E-16	***
1289	KIRC	T cell CD4+ memory activated_CIBERSORT	0.073	0.091139216
1290	KIRC	T cell follicular helper_CIBERSORT	0.162	0.000180039	***
1291	KIRC	T cell regulatory (Tregs)_CIBERSORT	-0.002	0.957833877
1292	KIRC	T cell gamma delta_CIBERSORT	0.325	1.38E-14	***
1293	KIRC	NK cell resting_CIBERSORT	0.009	0.836725573
1294	KIRC	NK cell activated_CIBERSORT	0.194	6.95E-06	***
1295	KIRC	Monocyte_CIBERSORT	-0.114	0.008608791	**
1296	KIRC	Macrophage M0_CIBERSORT	-0.222	2.28E-07	***
1297	KIRC	Macrophage M1_CIBERSORT	0.27	2.38E-10	***
1298	KIRC	Macrophage M2_CIBERSORT	-0.251	4.09E-09	***
1299	KIRC	Myeloid dendritic cell resting_CIBERSORT	-0.069	0.10983963
1300	KIRC	Myeloid dendritic cell activated_CIBERSORT	-0.265	5.48E-10	***
1301	KIRC	Mast cell activated_CIBERSORT	-0.166	0.000114351	***
1302	KIRC	Mast cell resting_CIBERSORT	-0.11	0.011302137	*
1303	KIRC	Eosinophil_CIBERSORT	-0.14	0.001222742	**
1304	KIRC	Neutrophil_CIBERSORT	-0.132	0.002250932	**
1305	KIRC	B cell naive_CIBERSORT-ABS	0	0.995132562
1306	KIRC	B cell memory_CIBERSORT-ABS	0.014	0.75545064
1307	KIRC	B cell plasma_CIBERSORT-ABS	0.331	4.34E-15	***
1308	KIRC	T cell CD8+_CIBERSORT-ABS	0.69	1.77E-76	***
1309	KIRC	T cell CD4+ naive_CIBERSORT-ABS	-0.012	0.791239658
1310	KIRC	T cell CD4+ memory resting_CIBERSORT-ABS	0.06	0.163558957
1311	KIRC	T cell CD4+ memory activated_CIBERSORT-ABS	0.1	0.021463059	*
1312	KIRC	T cell follicular helper_CIBERSORT-ABS	0.423	1.52E-24	***
1313	KIRC	T cell regulatory (Tregs)_CIBERSORT-ABS	0.271	1.97E-10	***
1314	KIRC	T cell gamma delta_CIBERSORT-ABS	0.424	1.31E-24	***
1315	KIRC	NK cell resting_CIBERSORT-ABS	0.124	0.0040323	**
1316	KIRC	NK cell activated_CIBERSORT-ABS	0.58	3.94E-49	***
1317	KIRC	Monocyte_CIBERSORT-ABS	0.152	0.000436956	***
1318	KIRC	Macrophage M0_CIBERSORT-ABS	-0.107	0.013181399	*
1319	KIRC	Macrophage M1_CIBERSORT-ABS	0.517	9.65E-38	***
1320	KIRC	Macrophage M2_CIBERSORT-ABS	0.316	8.07E-14	***
1321	KIRC	Myeloid dendritic cell resting_CIBERSORT-ABS	0.009	0.840176735
1322	KIRC	Myeloid dendritic cell activated_CIBERSORT-ABS	-0.164	0.000144844	***
1323	KIRC	Mast cell activated_CIBERSORT-ABS	0.056	0.199041209
1324	KIRC	Mast cell resting_CIBERSORT-ABS	-0.006	0.898682373
1325	KIRC	Eosinophil_CIBERSORT-ABS	-0.04	0.359226704
1326	KIRC	Neutrophil_CIBERSORT-ABS	-0.057	0.192690392
1327	KIRC	B cell_QUANTISEQ	-0.038	0.383601392
1328	KIRC	Macrophage M1_QUANTISEQ	0.218	3.94E-07	***
1329	KIRC	Macrophage M2_QUANTISEQ	0.26	1.13E-09	***
1330	KIRC	Monocyte_QUANTISEQ	-0.171	7.61E-05	***
1331	KIRC	Neutrophil_QUANTISEQ	0.271	2.17E-10	***
1332	KIRC	NK cell_QUANTISEQ	-0.1	0.02044733	*
1333	KIRC	T cell CD4+ (non-regulatory)_QUANTISEQ	-0.07	0.106227476
1334	KIRC	T cell CD8+_QUANTISEQ	0.569	6.54E-47	***
1335	KIRC	T cell regulatory (Tregs)_QUANTISEQ	0.005	0.917496412
1336	KIRC	Myeloid dendritic cell_QUANTISEQ	0.152	0.000418741	***
1337	KIRC	uncharacterized cell_QUANTISEQ	-0.636	1.05E-61	***
1338	KIRC	T cell_MCPCOUNTER	-0.148	0.000607968	***
1339	KIRC	T cell CD8+_MCPCOUNTER	0.606	1.18E-54	***
1340	KIRC	cytotoxicity score_MCPCOUNTER	0.734	5.07E-91	***
1341	KIRC	NK cell_MCPCOUNTER	0.556	1.74E-44	***
1342	KIRC	B cell_MCPCOUNTER	0.079	0.067190941
1343	KIRC	Monocyte_MCPCOUNTER	0.434	8.21E-26	***
1344	KIRC	Macrophage/Monocyte_MCPCOUNTER	0.434	8.21E-26	***
1345	KIRC	Myeloid dendritic cell_MCPCOUNTER	0.36	1.03E-17	***
1346	KIRC	Neutrophil_MCPCOUNTER	0.179	3.38E-05	***
1347	KIRC	Endothelial cell_MCPCOUNTER	0.317	6.72E-14	***
1348	KIRC	Myeloid dendritic cell activated_XCELL	0.511	8.85E-37	***
1349	KIRC	B cell_XCELL	0.09	0.036977329	*
1350	KIRC	T cell CD4+ memory_XCELL	0.061	0.156700743
1351	KIRC	T cell CD4+ naive_XCELL	0.215	5.30E-07	***
1352	KIRC	T cell CD4+ (non-regulatory)_XCELL	-0.161	0.000198961	***
1353	KIRC	T cell CD4+ central memory_XCELL	-0.217	4.19E-07	***
1354	KIRC	T cell CD4+ effector memory_XCELL	0.351	8.01E-17	***
1355	KIRC	T cell CD8+ naive_XCELL	0.413	2.31E-23	***
1356	KIRC	T cell CD8+_XCELL	0.572	1.22E-47	***
1357	KIRC	T cell CD8+ central memory_XCELL	0.593	8.67E-52	***
1358	KIRC	T cell CD8+ effector memory_XCELL	0.577	1.65E-48	***
1359	KIRC	Class-switched memory B cell_XCELL	0.136	0.001673937	**
1360	KIRC	Common lymphoid progenitor_XCELL	-0.116	0.0073035	**
1361	KIRC	Common myeloid progenitor_XCELL	-0.036	0.402731956
1362	KIRC	Myeloid dendritic cell_XCELL	0.132	0.002338212	**
1363	KIRC	Endothelial cell_XCELL	0.319	4.98E-14	***
1364	KIRC	Eosinophil_XCELL	0.03	0.495257292
1365	KIRC	Granulocyte-monocyte progenitor_XCELL	0.058	0.181880821
1366	KIRC	Hematopoietic stem cell_XCELL	0.148	0.00059852	***
1367	KIRC	Macrophage_XCELL	0.141	0.00107386	**
1368	KIRC	Macrophage M1_XCELL	0.17	8.27E-05	***
1369	KIRC	Macrophage M2_XCELL	0.098	0.023458453	*
1370	KIRC	Mast cell_XCELL	-0.032	0.466305114
1371	KIRC	B cell memory_XCELL	0.019	0.6603595
1372	KIRC	Monocyte_XCELL	0.238	2.67E-08	***
1373	KIRC	B cell naive_XCELL	0.065	0.132928633
1374	KIRC	Neutrophil_XCELL	-0.079	0.070139757
1375	KIRC	NK cell_XCELL	-0.094	0.029622408	*
1376	KIRC	T cell NK_XCELL	0.008	0.856317243
1377	KIRC	Plasmacytoid dendritic cell_XCELL	0.342	4.70E-16	***
1378	KIRC	B cell plasma_XCELL	-0.045	0.302334001
1379	KIRC	T cell gamma delta_XCELL	-0.067	0.122995461
1380	KIRC	T cell CD4+ Th1_XCELL	0.206	1.74E-06	***
1381	KIRC	T cell CD4+ Th2_XCELL	0.195	5.71E-06	***
1382	KIRC	T cell regulatory (Tregs)_XCELL	-0.17	8.07E-05	***
1383	KIRC	immune score_XCELL	0.413	2.29E-23	***
1384	KIRC	stroma score_XCELL	0.268	3.09E-10	***
1385	KIRC	microenvironment score_XCELL	0.574	6.03E-48	***
1386	KIRC	B cell_EPIC	0.052	0.226849724
1387	KIRC	T cell CD4+_EPIC	-0.208	1.28E-06	***
1388	KIRC	T cell CD8+_EPIC	0.558	8.17E-45	***
1389	KIRC	Endothelial cell_EPIC	0.316	7.96E-14	***
1390	KIRC	Macrophage_EPIC	0.23	8.62E-08	***
1391	KIRC	NK cell_EPIC	0.179	3.30E-05	***
1392	KIRC	uncharacterized cell_EPIC	-0.394	3.38E-21	***
1393	KIRP	B cell_TIMER	0.679	1.62E-40	***
1394	KIRP	T cell CD4+_TIMER	0.301	1.68E-07	***
1395	KIRP	T cell CD8+_TIMER	0.646	1.23E-35	***
1396	KIRP	Neutrophil_TIMER	0.637	2.11E-34	***
1397	KIRP	Macrophage_TIMER	0.529	2.87E-22	***
1398	KIRP	Myeloid dendritic cell_TIMER	0.68	9.71E-41	***
1399	KIRP	B cell naive_CIBERSORT	-0.065	0.272303826
1400	KIRP	B cell memory_CIBERSORT	0.013	0.821535494
1401	KIRP	B cell plasma_CIBERSORT	-0.141	0.01650666	*
1402	KIRP	T cell CD8+_CIBERSORT	0.584	6.03E-28	***
1403	KIRP	T cell CD4+ naive_CIBERSORT	-0.106	0.071641118
1404	KIRP	T cell CD4+ memory resting_CIBERSORT	-0.201	0.000560469	***
1405	KIRP	T cell CD4+ memory activated_CIBERSORT	0.152	0.009736631	**
1406	KIRP	T cell follicular helper_CIBERSORT	0.127	0.03088025	*
1407	KIRP	T cell regulatory (Tregs)_CIBERSORT	-0.052	0.377000253
1408	KIRP	T cell gamma delta_CIBERSORT	0.399	1.73E-12	***
1409	KIRP	NK cell resting_CIBERSORT	-0.035	0.5527011
1410	KIRP	NK cell activated_CIBERSORT	0.004	0.949751397
1411	KIRP	Monocyte_CIBERSORT	-0.141	0.016026639	*
1412	KIRP	Macrophage M0_CIBERSORT	-0.038	0.520967037
1413	KIRP	Macrophage M1_CIBERSORT	0.249	1.86E-05	***
1414	KIRP	Macrophage M2_CIBERSORT	-0.018	0.75731361
1415	KIRP	Myeloid dendritic cell resting_CIBERSORT	0.04	0.501169411
1416	KIRP	Myeloid dendritic cell activated_CIBERSORT	-0.126	0.03239519	*
1417	KIRP	Mast cell activated_CIBERSORT	-0.205	0.00045217	***
1418	KIRP	Mast cell resting_CIBERSORT	-0.054	0.357708849
1419	KIRP	Eosinophil_CIBERSORT	0.001	0.980790374
1420	KIRP	Neutrophil_CIBERSORT	0.065	0.267423189
1421	KIRP	B cell naive_CIBERSORT-ABS	0.179	0.002267813	**
1422	KIRP	B cell memory_CIBERSORT-ABS	0.171	0.003463435	**
1423	KIRP	B cell plasma_CIBERSORT-ABS	0.157	0.007496366	**
1424	KIRP	T cell CD8+_CIBERSORT-ABS	0.75	1.24E-53	***
1425	KIRP	T cell CD4+ naive_CIBERSORT-ABS	-0.097	0.099691988
1426	KIRP	T cell CD4+ memory resting_CIBERSORT-ABS	0.386	9.91E-12	***
1427	KIRP	T cell CD4+ memory activated_CIBERSORT-ABS	0.212	0.000280926	***
1428	KIRP	T cell follicular helper_CIBERSORT-ABS	0.459	1.59E-16	***
1429	KIRP	T cell regulatory (Tregs)_CIBERSORT-ABS	0.328	1.01E-08	***
1430	KIRP	T cell gamma delta_CIBERSORT-ABS	0.45	7.54E-16	***
1431	KIRP	NK cell resting_CIBERSORT-ABS	0.038	0.520610618
1432	KIRP	NK cell activated_CIBERSORT-ABS	0.607	1.35E-30	***
1433	KIRP	Monocyte_CIBERSORT-ABS	0.188	0.001283933	**
1434	KIRP	Macrophage M0_CIBERSORT-ABS	0.226	0.000102419	***
1435	KIRP	Macrophage M1_CIBERSORT-ABS	0.486	1.31E-18	***
1436	KIRP	Macrophage M2_CIBERSORT-ABS	0.553	1.16E-24	***
1437	KIRP	Myeloid dendritic cell resting_CIBERSORT-ABS	0.09	0.125003802
1438	KIRP	Myeloid dendritic cell activated_CIBERSORT-ABS	-0.028	0.63437065
1439	KIRP	Mast cell activated_CIBERSORT-ABS	0.089	0.130069502
1440	KIRP	Mast cell resting_CIBERSORT-ABS	0.112	0.056635727
1441	KIRP	Eosinophil_CIBERSORT-ABS	-0.011	0.851951479
1442	KIRP	Neutrophil_CIBERSORT-ABS	0.188	0.001272543	**
1443	KIRP	B cell_QUANTISEQ	0.206	0.000413931	***
1444	KIRP	Macrophage M1_QUANTISEQ	0.412	2.69E-13	***
1445	KIRP	Macrophage M2_QUANTISEQ	0.475	9.62E-18	***
1446	KIRP	Monocyte_QUANTISEQ	0.005	0.928457624
1447	KIRP	Neutrophil_QUANTISEQ	-0.03	0.605597905
1448	KIRP	NK cell_QUANTISEQ	-0.076	0.198936345
1449	KIRP	T cell CD4+ (non-regulatory)_QUANTISEQ	-0.114	0.052679508
1450	KIRP	T cell CD8+_QUANTISEQ	0.495	2.35E-19	***
1451	KIRP	T cell regulatory (Tregs)_QUANTISEQ	0.264	5.06E-06	***
1452	KIRP	Myeloid dendritic cell_QUANTISEQ	0.052	0.380768065
1453	KIRP	uncharacterized cell_QUANTISEQ	-0.563	1.07E-25	***
1454	KIRP	T cell_MCPCOUNTER	-0.065	0.267832444
1455	KIRP	T cell CD8+_MCPCOUNTER	0.472	1.71E-17	***
1456	KIRP	cytotoxicity score_MCPCOUNTER	0.654	8.77E-37	***
1457	KIRP	NK cell_MCPCOUNTER	0.463	8.48E-17	***
1458	KIRP	B cell_MCPCOUNTER	0.22	0.000161375	***
1459	KIRP	Monocyte_MCPCOUNTER	0.371	7.24E-11	***
1460	KIRP	Macrophage/Monocyte_MCPCOUNTER	0.371	7.24E-11	***
1461	KIRP	Myeloid dendritic cell_MCPCOUNTER	0.531	1.55E-22	***
1462	KIRP	Neutrophil_MCPCOUNTER	-0.075	0.200318499
1463	KIRP	Endothelial cell_MCPCOUNTER	0.283	9.51E-07	***
1464	KIRP	Myeloid dendritic cell activated_XCELL	0.603	4.38E-30	***
1465	KIRP	B cell_XCELL	0.384	1.24E-11	***
1466	KIRP	T cell CD4+ memory_XCELL	0.474	1.15E-17	***
1467	KIRP	T cell CD4+ naive_XCELL	0.292	4.06E-07	***
1468	KIRP	T cell CD4+ (non-regulatory)_XCELL	0.045	0.449976682
1469	KIRP	T cell CD4+ central memory_XCELL	-0.246	2.34E-05	***
1470	KIRP	T cell CD4+ effector memory_XCELL	0.425	3.52E-14	***
1471	KIRP	T cell CD8+ naive_XCELL	0.287	6.87E-07	***
1472	KIRP	T cell CD8+_XCELL	0.61	6.65E-31	***
1473	KIRP	T cell CD8+ central memory_XCELL	0.68	1.20E-40	***
1474	KIRP	T cell CD8+ effector memory_XCELL	0.477	7.14E-18	***
1475	KIRP	Class-switched memory B cell_XCELL	0.146	0.012713202	*
1476	KIRP	Common lymphoid progenitor_XCELL	-0.19	0.001138426	**
1477	KIRP	Common myeloid progenitor_XCELL	0.104	0.07696884
1478	KIRP	Myeloid dendritic cell_XCELL	0.422	6.07E-14	***
1479	KIRP	Endothelial cell_XCELL	0.306	1.08E-07	***
1480	KIRP	Eosinophil_XCELL	0.263	5.63E-06	***
1481	KIRP	Granulocyte-monocyte progenitor_XCELL	0.127	0.03064265	*
1482	KIRP	Hematopoietic stem cell_XCELL	0.283	9.76E-07	***
1483	KIRP	Macrophage_XCELL	0.433	1.15E-14	***
1484	KIRP	Macrophage M1_XCELL	0.424	4.14E-14	***
1485	KIRP	Macrophage M2_XCELL	0.313	5.00E-08	***
1486	KIRP	Mast cell_XCELL	0.178	0.00240932	**
1487	KIRP	B cell memory_XCELL	0.236	4.82E-05	***
1488	KIRP	Monocyte_XCELL	0.487	1.21E-18	***
1489	KIRP	B cell naive_XCELL	0.377	3.01E-11	***
1490	KIRP	Neutrophil_XCELL	0.123	0.035851902	*
1491	KIRP	NK cell_XCELL	-0.121	0.038660174	*
1492	KIRP	T cell NK_XCELL	0.055	0.347506558
1493	KIRP	Plasmacytoid dendritic cell_XCELL	0.427	2.95E-14	***
1494	KIRP	B cell plasma_XCELL	0.107	0.067916721
1495	KIRP	T cell gamma delta_XCELL	0.266	4.25E-06	***
1496	KIRP	T cell CD4+ Th1_XCELL	-0.182	0.001846949	**
1497	KIRP	T cell CD4+ Th2_XCELL	0.372	6.08E-11	***
1498	KIRP	T cell regulatory (Tregs)_XCELL	-0.072	0.219838103
1499	KIRP	immune score_XCELL	0.629	2.51E-33	***
1500	KIRP	stroma score_XCELL	0.254	1.22E-05	***
1501	KIRP	microenvironment score_XCELL	0.647	8.25E-36	***
1502	KIRP	B cell_EPIC	0.198	0.000713125	***
1503	KIRP	T cell CD4+_EPIC	0.173	0.003079535	**
1504	KIRP	T cell CD8+_EPIC	0.343	2.05E-09	***
1505	KIRP	Endothelial cell_EPIC	0.158	0.006848549	**
1506	KIRP	Macrophage_EPIC	0.438	4.96E-15	***
1507	KIRP	NK cell_EPIC	0.203	0.000490392	***
1508	KIRP	uncharacterized cell_EPIC	-0.607	1.30E-30	***
1515	LAML	B cell naive_CIBERSORT	0.063	0.45540058
1516	LAML	B cell memory_CIBERSORT	0.15	0.071842297
1517	LAML	B cell plasma_CIBERSORT	-0.185	0.026110691	*
1518	LAML	T cell CD8+_CIBERSORT	0.474	1.93E-09	***
1519	LAML	T cell CD4+ naive_CIBERSORT	0.176	0.034855042	*
1520	LAML	T cell CD4+ memory resting_CIBERSORT	0.209	0.012144406	*
1521	LAML	T cell CD4+ memory activated_CIBERSORT	0.083	0.323165257
1522	LAML	T cell follicular helper_CIBERSORT	0.066	0.431215488
1523	LAML	T cell regulatory (Tregs)_CIBERSORT	0.072	0.394024977
1524	LAML	T cell gamma delta_CIBERSORT	0.143	0.088239672
1525	LAML	NK cell resting_CIBERSORT	0.543	1.94E-12	***
1526	LAML	NK cell activated_CIBERSORT	-0.018	0.830471634
1527	LAML	Monocyte_CIBERSORT	-0.154	0.064828595
1528	LAML	Macrophage M0_CIBERSORT	0.095	0.257896882
1529	LAML	Macrophage M1_CIBERSORT	-0.092	0.273833294
1530	LAML	Macrophage M2_CIBERSORT	-0.205	0.013811436	*
1531	LAML	Myeloid dendritic cell resting_CIBERSORT	-0.027	0.752239917
1532	LAML	Myeloid dendritic cell activated_CIBERSORT	-0.001	0.994698538
1533	LAML	Mast cell activated_CIBERSORT	-0.073	0.381597912
1534	LAML	Mast cell resting_CIBERSORT	0.146	0.081112829
1535	LAML	Eosinophil_CIBERSORT	-0.233	0.004966457	**
1536	LAML	Neutrophil_CIBERSORT	-0.034	0.687051184
1537	LAML	B cell naive_CIBERSORT-ABS	0.278	0.000730755	***
1538	LAML	B cell memory_CIBERSORT-ABS	0.269	0.0010918	**
1539	LAML	B cell plasma_CIBERSORT-ABS	0.136	0.103586242
1540	LAML	T cell CD8+_CIBERSORT-ABS	0.595	3.87E-15	***
1541	LAML	T cell CD4+ naive_CIBERSORT-ABS	0.22	0.00811585	**
1542	LAML	T cell CD4+ memory resting_CIBERSORT-ABS	0.468	3.32E-09	***
1543	LAML	T cell CD4+ memory activated_CIBERSORT-ABS	0.132	0.114053719
1544	LAML	T cell follicular helper_CIBERSORT-ABS	0.197	0.01772864	*
1545	LAML	T cell regulatory (Tregs)_CIBERSORT-ABS	0.141	0.09152541
1546	LAML	T cell gamma delta_CIBERSORT-ABS	0.173	0.037611422	*
1547	LAML	NK cell resting_CIBERSORT-ABS	0.601	1.59E-15	***
1548	LAML	NK cell activated_CIBERSORT-ABS	0.159	0.056458785
1549	LAML	Monocyte_CIBERSORT-ABS	0.156	0.061273811
1550	LAML	Macrophage M0_CIBERSORT-ABS	0.095	0.258872893
1551	LAML	Macrophage M1_CIBERSORT-ABS	-0.002	0.984308731
1552	LAML	Macrophage M2_CIBERSORT-ABS	0.018	0.829230616
1553	LAML	Myeloid dendritic cell resting_CIBERSORT-ABS	-0.029	0.730372506
1554	LAML	Myeloid dendritic cell activated_CIBERSORT-ABS	0.063	0.451631391
1555	LAML	Mast cell activated_CIBERSORT-ABS	0.22	0.007965894	**
1556	LAML	Mast cell resting_CIBERSORT-ABS	0.279	0.000696512	***
1557	LAML	Eosinophil_CIBERSORT-ABS	0.058	0.491046059
1558	LAML	Neutrophil_CIBERSORT-ABS	0.024	0.777941152
1559	LAML	B cell_QUANTISEQ	0.246	0.002912571	**
1560	LAML	Macrophage M1_QUANTISEQ	-0.127	0.128217037
1561	LAML	Macrophage M2_QUANTISEQ	-0.133	0.113352696
1562	LAML	Monocyte_QUANTISEQ	-0.257	0.001888612	**
1563	LAML	Neutrophil_QUANTISEQ	-0.047	0.574916252
1564	LAML	NK cell_QUANTISEQ	0.121	0.147220415
1565	LAML	T cell CD4+ (non-regulatory)_QUANTISEQ	0.37	5.01E-06	***
1566	LAML	T cell CD8+_QUANTISEQ	0.542	2.27E-12	***
1567	LAML	T cell regulatory (Tregs)_QUANTISEQ	0.21	0.011517678	*
1568	LAML	Myeloid dendritic cell_QUANTISEQ	0.188	0.024009621	*
1569	LAML	uncharacterized cell_QUANTISEQ	-0.016	0.850704113
1570	LAML	T cell_MCPCOUNTER	0.648	1.69E-18	***
1571	LAML	T cell CD8+_MCPCOUNTER	0.586	1.18E-14	***
1572	LAML	cytotoxicity score_MCPCOUNTER	0.677	1.30E-20	***
1573	LAML	NK cell_MCPCOUNTER	0.58	2.66E-14	***
1574	LAML	B cell_MCPCOUNTER	0.402	6.00E-07	***
1575	LAML	Monocyte_MCPCOUNTER	0.002	0.98238721
1576	LAML	Macrophage/Monocyte_MCPCOUNTER	0.002	0.98238721
1577	LAML	Myeloid dendritic cell_MCPCOUNTER	0.124	0.138954678
1578	LAML	Neutrophil_MCPCOUNTER	0.159	0.057421944
1579	LAML	Endothelial cell_MCPCOUNTER	0.233	0.004921052	**
1580	LAML	Myeloid dendritic cell activated_XCELL	0.197	0.018044464	*
1581	LAML	B cell_XCELL	0.28	0.000670157	***
1582	LAML	T cell CD4+ memory_XCELL	0.209	0.011929809	*
1583	LAML	T cell CD4+ naive_XCELL	0.384	2.09E-06	***
1584	LAML	T cell CD4+ (non-regulatory)_XCELL	0.235	0.00464497	**
1585	LAML	T cell CD4+ central memory_XCELL	0.258	0.001792232	**
1586	LAML	T cell CD4+ effector memory_XCELL	0.105	0.208833379
1587	LAML	T cell CD8+ naive_XCELL	0.009	0.911861897
1588	LAML	T cell CD8+_XCELL	0.459	7.49E-09	***
1589	LAML	T cell CD8+ central memory_XCELL	0.513	5.03E-11	***
1590	LAML	T cell CD8+ effector memory_XCELL	0.453	1.15E-08	***
1591	LAML	Class-switched memory B cell_XCELL	0.228	0.005922249	**
1592	LAML	Common lymphoid progenitor_XCELL	-0.164	0.049250302	*
1593	LAML	Common myeloid progenitor_XCELL	-0.156	0.062277903
1594	LAML	Myeloid dendritic cell_XCELL	0.054	0.518503021
1595	LAML	Endothelial cell_XCELL	0.169	0.042460064	*
1596	LAML	Eosinophil_XCELL	-0.035	0.679442144
1597	LAML	Granulocyte-monocyte progenitor_XCELL	-0.143	0.087516425
1598	LAML	Hematopoietic stem cell_XCELL	0.25	0.00248949	**
1599	LAML	Macrophage_XCELL	-0.097	0.245352795
1600	LAML	Macrophage M1_XCELL	-0.069	0.40893396
1601	LAML	Macrophage M2_XCELL	-0.162	0.052016124
1602	LAML	Mast cell_XCELL	0.247	0.00282077	**
1603	LAML	B cell memory_XCELL	0.28	0.000682307	***
1604	LAML	Monocyte_XCELL	-0.062	0.457496264
1605	LAML	B cell naive_XCELL	0.32	9.06E-05	***
1606	LAML	Neutrophil_XCELL	-0.072	0.393230139
1607	LAML	NK cell_XCELL	0.199	0.016806423	*
1608	LAML	T cell NK_XCELL	0.204	0.013967262	*
1609	LAML	Plasmacytoid dendritic cell_XCELL	0.009	0.917142243
1610	LAML	B cell plasma_XCELL	0.01	0.902693613
1611	LAML	T cell gamma delta_XCELL	0.089	0.286891177
1612	LAML	T cell CD4+ Th1_XCELL	0.242	0.003431999	**
1613	LAML	T cell CD4+ Th2_XCELL	-0.344	2.41E-05	***
1614	LAML	T cell regulatory (Tregs)_XCELL	0.2	0.01618446	*
1615	LAML	immune score_XCELL	0.092	0.270357413
1616	LAML	stroma score_XCELL	0.126	0.13284693
1617	LAML	microenvironment score_XCELL	0.105	0.209339309
1618	LAML	B cell_EPIC	0.319	9.49E-05	***
1619	LAML	T cell CD4+_EPIC	0.52	2.36E-11	***
1620	LAML	T cell CD8+_EPIC	-0.026	0.755527761
1621	LAML	Endothelial cell_EPIC	0.211	0.011244099	*
1622	LAML	Macrophage_EPIC	0.056	0.503350264
1623	LAML	NK cell_EPIC	0.449	1.67E-08	***
1624	LAML	uncharacterized cell_EPIC	-0.566	1.41E-13	***
1625	LGG	B cell_TIMER	0.242	2.73E-08	***
1626	LGG	T cell CD4+_TIMER	0.411	2.41E-22	***
1627	LGG	T cell CD8+_TIMER	0.168	0.00013425	***
1628	LGG	Neutrophil_TIMER	0.517	2.07E-36	***
1629	LGG	Macrophage_TIMER	0.432	1.07E-24	***
1630	LGG	Myeloid dendritic cell_TIMER	0.539	4.93E-40	***
1631	LGG	B cell naive_CIBERSORT	-0.116	0.008278583	**
1632	LGG	B cell memory_CIBERSORT	0.051	0.248368666
1633	LGG	B cell plasma_CIBERSORT	-0.34	2.19E-15	***
1634	LGG	T cell CD8+_CIBERSORT	0.359	5.28E-17	***
1635	LGG	T cell CD4+ naive_CIBERSORT	-0.246	1.58E-08	***
1636	LGG	T cell CD4+ memory resting_CIBERSORT	0.116	0.008280343	**
1637	LGG	T cell CD4+ memory activated_CIBERSORT	0.173	8.17E-05	***
1638	LGG	T cell follicular helper_CIBERSORT	-0.141	0.001399627	**
1639	LGG	T cell regulatory (Tregs)_CIBERSORT	0.058	0.186235264
1640	LGG	T cell gamma delta_CIBERSORT	0.06	0.177179261
1641	LGG	NK cell resting_CIBERSORT	0.005	0.913162405
1642	LGG	NK cell activated_CIBERSORT	-0.005	0.912397561
1643	LGG	Monocyte_CIBERSORT	-0.203	3.69E-06	***
1644	LGG	Macrophage M0_CIBERSORT	0.146	0.000936157	***
1645	LGG	Macrophage M1_CIBERSORT	0.376	1.13E-18	***
1646	LGG	Macrophage M2_CIBERSORT	0.311	5.99E-13	***
1647	LGG	Myeloid dendritic cell resting_CIBERSORT	0.009	0.836825657
1648	LGG	Myeloid dendritic cell activated_CIBERSORT	0.003	0.949097434
1649	LGG	Mast cell activated_CIBERSORT	-0.012	0.780653346
1650	LGG	Mast cell resting_CIBERSORT	-0.067	0.131352338
1651	LGG	Eosinophil_CIBERSORT	-0.043	0.326766599
1652	LGG	Neutrophil_CIBERSORT	0.13	0.003073518	**
1653	LGG	B cell naive_CIBERSORT-ABS	0.193	1.09E-05	***
1654	LGG	B cell memory_CIBERSORT-ABS	0.203	3.58E-06	***
1655	LGG	B cell plasma_CIBERSORT-ABS	-0.118	0.007247634	**
1656	LGG	T cell CD8+_CIBERSORT-ABS	0.557	4.44E-43	***
1657	LGG	T cell CD4+ naive_CIBERSORT-ABS	-0.217	7.01E-07	***
1658	LGG	T cell CD4+ memory resting_CIBERSORT-ABS	0.477	1.92E-30	***
1659	LGG	T cell CD4+ memory activated_CIBERSORT-ABS	0.211	1.39E-06	***
1660	LGG	T cell follicular helper_CIBERSORT-ABS	0.167	0.000140546	***
1661	LGG	T cell regulatory (Tregs)_CIBERSORT-ABS	0.256	3.98E-09	***
1662	LGG	T cell gamma delta_CIBERSORT-ABS	0.065	0.139504136
1663	LGG	NK cell resting_CIBERSORT-ABS	0.173	8.22E-05	***
1664	LGG	NK cell activated_CIBERSORT-ABS	0.374	1.98E-18	***
1665	LGG	Monocyte_CIBERSORT-ABS	0.348	4.96E-16	***
1666	LGG	Macrophage M0_CIBERSORT-ABS	0.13	0.003209118	**
1667	LGG	Macrophage M1_CIBERSORT-ABS	0.514	5.49E-36	***
1668	LGG	Macrophage M2_CIBERSORT-ABS	0.684	4.13E-72	***
1669	LGG	Myeloid dendritic cell resting_CIBERSORT-ABS	0.182	3.34E-05	***
1670	LGG	Myeloid dendritic cell activated_CIBERSORT-ABS	0.059	0.178728811
1671	LGG	Mast cell activated_CIBERSORT-ABS	0.181	3.84E-05	***
1672	LGG	Mast cell resting_CIBERSORT-ABS	0.161	0.000246958	***
1673	LGG	Eosinophil_CIBERSORT-ABS	0.05	0.262895454
1674	LGG	Neutrophil_CIBERSORT-ABS	0.285	5.15E-11	***
1675	LGG	B cell_QUANTISEQ	-0.007	0.878966083
1676	LGG	Macrophage M1_QUANTISEQ	0.382	2.73E-19	***
1677	LGG	Macrophage M2_QUANTISEQ	0.511	1.59E-35	***
1678	LGG	Monocyte_QUANTISEQ	-0.41	3.14E-22	***
1680	LGG	NK cell_QUANTISEQ	-0.301	3.48E-12	***
1681	LGG	T cell CD4+ (non-regulatory)_QUANTISEQ	0.111	0.011884217	*
1682	LGG	T cell CD8+_QUANTISEQ	0.287	3.32E-11	***
1683	LGG	T cell regulatory (Tregs)_QUANTISEQ	0.087	0.048596707	*
1684	LGG	Myeloid dendritic cell_QUANTISEQ	0.305	1.58E-12	***
1685	LGG	uncharacterized cell_QUANTISEQ	-0.223	3.15E-07	***
1686	LGG	T cell_MCPCOUNTER	-0.011	0.807697392
1687	LGG	T cell CD8+_MCPCOUNTER	0.539	5.46E-40	***
1688	LGG	cytotoxicity score_MCPCOUNTER	-0.006	0.895832149
1689	LGG	NK cell_MCPCOUNTER	-0.001	0.97557025
1690	LGG	B cell_MCPCOUNTER	0.19	1.42E-05	***
1691	LGG	Monocyte_MCPCOUNTER	0.023	0.598880761
1692	LGG	Macrophage/Monocyte_MCPCOUNTER	0.023	0.598880761
1693	LGG	Myeloid dendritic cell_MCPCOUNTER	0.459	3.81E-28	***
1694	LGG	Neutrophil_MCPCOUNTER	0.055	0.212970091
1695	LGG	Endothelial cell_MCPCOUNTER	0.434	5.73E-25	***
1696	LGG	Myeloid dendritic cell activated_XCELL	0.543	1.15E-40	***
1697	LGG	B cell_XCELL	0.325	4.63E-14	***
1698	LGG	T cell CD4+ memory_XCELL	0.309	7.92E-13	***
1699	LGG	T cell CD4+ naive_XCELL	0.23	1.38E-07	***
1700	LGG	T cell CD4+ (non-regulatory)_XCELL	0.011	0.809349151
1701	LGG	T cell CD4+ central memory_XCELL	-0.118	0.007399091	**
1702	LGG	T cell CD4+ effector memory_XCELL	0.261	1.84E-09	***
1703	LGG	T cell CD8+ naive_XCELL	0.004	0.921170542
1704	LGG	T cell CD8+_XCELL	0.188	1.73E-05	***
1705	LGG	T cell CD8+ central memory_XCELL	0.261	1.86E-09	***
1706	LGG	T cell CD8+ effector memory_XCELL	0.174	7.10E-05	***
1707	LGG	Class-switched memory B cell_XCELL	0.062	0.159573253
1708	LGG	Common lymphoid progenitor_XCELL	0.332	1.08E-14	***
1709	LGG	Common myeloid progenitor_XCELL	0.081	0.068284382
1710	LGG	Myeloid dendritic cell_XCELL	0.27	4.81E-10	***
1711	LGG	Endothelial cell_XCELL	0.396	1.07E-20	***
1712	LGG	Eosinophil_XCELL	0.039	0.379362211
1713	LGG	Granulocyte-monocyte progenitor_XCELL	0.26	2.18E-09	***
1714	LGG	Hematopoietic stem cell_XCELL	0.209	1.85E-06	***
1715	LGG	Macrophage_XCELL	0.51	2.44E-35	***
1716	LGG	Macrophage M1_XCELL	0.53	1.46E-38	***
1717	LGG	Macrophage M2_XCELL	0.455	1.29E-27	***
1718	LGG	Mast cell_XCELL	0.081	0.067433281
1719	LGG	B cell memory_XCELL	0.177	5.61E-05	***
1720	LGG	Monocyte_XCELL	0.494	5.95E-33	***
1721	LGG	B cell naive_XCELL	0.214	1.00E-06	***
1722	LGG	Neutrophil_XCELL	0.002	0.969391568
1723	LGG	NK cell_XCELL	-0.153	0.000502835	***
1724	LGG	T cell NK_XCELL	-0.035	0.431127966
1725	LGG	Plasmacytoid dendritic cell_XCELL	0.174	7.34E-05	***
1726	LGG	B cell plasma_XCELL	-0.287	3.77E-11	***
1727	LGG	T cell gamma delta_XCELL	-0.027	0.537995312
1728	LGG	T cell CD4+ Th1_XCELL	0.001	0.979833265
1729	LGG	T cell CD4+ Th2_XCELL	0.232	1.10E-07	***
1730	LGG	T cell regulatory (Tregs)_XCELL	-0.133	0.002492385	**
1731	LGG	immune score_XCELL	0.491	1.96E-32	***
1732	LGG	stroma score_XCELL	0.434	5.89E-25	***
1733	LGG	microenvironment score_XCELL	0.574	3.37E-46	***
1734	LGG	B cell_EPIC	-0.059	0.18335735
1735	LGG	T cell CD4+_EPIC	-0.168	0.000131464	***
1736	LGG	T cell CD8+_EPIC	-0.099	0.025377869	*
1737	LGG	Endothelial cell_EPIC	0.407	6.77E-22	***
1738	LGG	Macrophage_EPIC	0.466	5.64E-29	***
1739	LGG	NK cell_EPIC	0.222	3.93E-07	***
1740	LGG	uncharacterized cell_EPIC	-0.358	6.28E-17	***
1741	LIHC	B cell_TIMER	0.536	5.08E-29	***
1742	LIHC	T cell CD4+_TIMER	0.186	0.000326372	***
1743	LIHC	T cell CD8+_TIMER	0.753	5.64E-69	***
1744	LIHC	Neutrophil_TIMER	0.515	1.77E-26	***
1745	LIHC	Macrophage_TIMER	0.344	1.03E-11	***
1746	LIHC	Myeloid dendritic cell_TIMER	0.661	4.90E-48	***
1747	LIHC	B cell naive_CIBERSORT	-0.182	0.000411837	***
1748	LIHC	B cell memory_CIBERSORT	0.037	0.472247952
1749	LIHC	B cell plasma_CIBERSORT	-0.002	0.973912088
1750	LIHC	T cell CD8+_CIBERSORT	0.596	4.23E-37	***
1751	LIHC	T cell CD4+ naive_CIBERSORT	-0.159	0.002197128	**
1752	LIHC	T cell CD4+ memory resting_CIBERSORT	-0.111	0.033176106	*
1753	LIHC	T cell CD4+ memory activated_CIBERSORT	0.267	1.70E-07	***
1754	LIHC	T cell follicular helper_CIBERSORT	0.24	3.06E-06	***
1755	LIHC	T cell regulatory (Tregs)_CIBERSORT	-0.073	0.161751603
1756	LIHC	T cell gamma delta_CIBERSORT	0.173	0.000837727	***
1757	LIHC	NK cell resting_CIBERSORT	-0.209	5.13E-05	***
1758	LIHC	NK cell activated_CIBERSORT	0.295	7.23E-09	***
1759	LIHC	Monocyte_CIBERSORT	-0.116	0.025443368	*
1760	LIHC	Macrophage M0_CIBERSORT	-0.199	0.000117571	***
1761	LIHC	Macrophage M1_CIBERSORT	0.209	4.84E-05	***
1762	LIHC	Macrophage M2_CIBERSORT	-0.138	0.007877455	**
1763	LIHC	Myeloid dendritic cell resting_CIBERSORT	-0.016	0.763401718
1764	LIHC	Myeloid dendritic cell activated_CIBERSORT	-0.061	0.240454787
1765	LIHC	Mast cell activated_CIBERSORT	-0.257	5.36E-07	***
1766	LIHC	Mast cell resting_CIBERSORT	0.001	0.985279112
1767	LIHC	Eosinophil_CIBERSORT	-0.139	0.007213367	**
1768	LIHC	Neutrophil_CIBERSORT	-0.035	0.499463728
1769	LIHC	B cell naive_CIBERSORT-ABS	0.222	1.57E-05	***
1770	LIHC	B cell memory_CIBERSORT-ABS	0.164	0.00156438	**
1771	LIHC	B cell plasma_CIBERSORT-ABS	0.411	1.51E-16	***
1772	LIHC	T cell CD8+_CIBERSORT-ABS	0.775	2.14E-75	***
1773	LIHC	T cell CD4+ naive_CIBERSORT-ABS	-0.145	0.005260366	**
1774	LIHC	T cell CD4+ memory resting_CIBERSORT-ABS	0.318	3.73E-10	***
1775	LIHC	T cell CD4+ memory activated_CIBERSORT-ABS	0.36	8.32E-13	***
1776	LIHC	T cell follicular helper_CIBERSORT-ABS	0.647	1.91E-45	***
1777	LIHC	T cell regulatory (Tregs)_CIBERSORT-ABS	0.37	1.73E-13	***
1778	LIHC	T cell gamma delta_CIBERSORT-ABS	0.393	3.93E-15	***
1779	LIHC	NK cell resting_CIBERSORT-ABS	-0.161	0.001854892	**
1780	LIHC	NK cell activated_CIBERSORT-ABS	0.75	3.35E-68	***
1781	LIHC	Monocyte_CIBERSORT-ABS	0.377	6.07E-14	***
1782	LIHC	Macrophage M0_CIBERSORT-ABS	0.115	0.026295693	*
1783	LIHC	Macrophage M1_CIBERSORT-ABS	0.594	1.06E-36	***
1784	LIHC	Macrophage M2_CIBERSORT-ABS	0.548	1.93E-30	***
1785	LIHC	Myeloid dendritic cell resting_CIBERSORT-ABS	0.115	0.026468818	*
1786	LIHC	Myeloid dendritic cell activated_CIBERSORT-ABS	-0.033	0.524312384
1787	LIHC	Mast cell activated_CIBERSORT-ABS	-0.011	0.831581311
1788	LIHC	Mast cell resting_CIBERSORT-ABS	0.218	2.25E-05	***
1789	LIHC	Eosinophil_CIBERSORT-ABS	-0.113	0.030108638	*
1790	LIHC	Neutrophil_CIBERSORT-ABS	0.071	0.173875075
1791	LIHC	B cell_QUANTISEQ	0.306	1.80E-09	***
1792	LIHC	Macrophage M1_QUANTISEQ	0.282	3.46E-08	***
1793	LIHC	Macrophage M2_QUANTISEQ	0.394	3.23E-15	***
1794	LIHC	Monocyte_QUANTISEQ	-0.081	0.120541931
1795	LIHC	Neutrophil_QUANTISEQ	0.013	0.798961381
1796	LIHC	NK cell_QUANTISEQ	-0.012	0.825040869
1797	LIHC	T cell CD4+ (non-regulatory)_QUANTISEQ	0.019	0.718730998
1798	LIHC	T cell CD8+_QUANTISEQ	0.666	6.77E-49	***
1799	LIHC	T cell regulatory (Tregs)_QUANTISEQ	0.349	4.55E-12	***
1800	LIHC	Myeloid dendritic cell_QUANTISEQ	0.091	0.079579296
1801	LIHC	uncharacterized cell_QUANTISEQ	-0.457	1.56E-20	***
1802	LIHC	T cell_MCPCOUNTER	0.614	7.98E-40	***
1803	LIHC	T cell CD8+_MCPCOUNTER	0.694	1.07E-54	***
1804	LIHC	cytotoxicity score_MCPCOUNTER	0.736	1.95E-64	***
1805	LIHC	NK cell_MCPCOUNTER	0.594	1.01E-36	***
1806	LIHC	B cell_MCPCOUNTER	0.321	2.60E-10	***
1807	LIHC	Monocyte_MCPCOUNTER	0.326	1.17E-10	***
1808	LIHC	Macrophage/Monocyte_MCPCOUNTER	0.326	1.17E-10	***
1809	LIHC	Myeloid dendritic cell_MCPCOUNTER	0.489	1.01E-23	***
1810	LIHC	Neutrophil_MCPCOUNTER	0.011	0.829289616
1811	LIHC	Endothelial cell_MCPCOUNTER	0.249	1.21E-06	***
1812	LIHC	Myeloid dendritic cell activated_XCELL	0.633	5.57E-43	***
1813	LIHC	B cell_XCELL	0.452	4.19E-20	***
1814	LIHC	T cell CD4+ memory_XCELL	0.373	1.01E-13	***
1815	LIHC	T cell CD4+ naive_XCELL	0.533	1.33E-28	***
1816	LIHC	T cell CD4+ (non-regulatory)_XCELL	0.167	0.001259591	**
1817	LIHC	T cell CD4+ central memory_XCELL	-0.286	2.16E-08	***
1818	LIHC	T cell CD4+ effector memory_XCELL	0.295	7.00E-09	***
1819	LIHC	T cell CD8+ naive_XCELL	0.301	3.25E-09	***
1820	LIHC	T cell CD8+_XCELL	0.728	1.99E-62	***
1821	LIHC	T cell CD8+ central memory_XCELL	0.782	1.30E-77	***
1822	LIHC	T cell CD8+ effector memory_XCELL	0.581	6.69E-35	***
1823	LIHC	Class-switched memory B cell_XCELL	0.361	6.92E-13	***
1824	LIHC	Common lymphoid progenitor_XCELL	0.038	0.465448173
1825	LIHC	Common myeloid progenitor_XCELL	0.025	0.634585211
1826	LIHC	Myeloid dendritic cell_XCELL	0.516	1.34E-26	***
1827	LIHC	Endothelial cell_XCELL	0.157	0.002498282	**
1828	LIHC	Eosinophil_XCELL	0.033	0.523612724
1829	LIHC	Granulocyte-monocyte progenitor_XCELL	0.103	0.046926818	*
1830	LIHC	Hematopoietic stem cell_XCELL	0.154	0.0029285	**
1831	LIHC	Macrophage_XCELL	0.449	8.90E-20	***
1832	LIHC	Macrophage M1_XCELL	0.492	5.68E-24	***
1833	LIHC	Macrophage M2_XCELL	0.243	2.18E-06	***
1834	LIHC	Mast cell_XCELL	0.127	0.014471311	*
1835	LIHC	B cell memory_XCELL	0.36	8.03E-13	***
1836	LIHC	Monocyte_XCELL	0.478	1.33E-22	***
1837	LIHC	B cell naive_XCELL	0.274	7.76E-08	***
1838	LIHC	Neutrophil_XCELL	0.005	0.928104114
1839	LIHC	NK cell_XCELL	0.197	0.000131965	***
1840	LIHC	T cell NK_XCELL	0.01	0.853616894
1841	LIHC	Plasmacytoid dendritic cell_XCELL	0.598	2.14E-37	***
1842	LIHC	B cell plasma_XCELL	0.254	7.43E-07	***
1843	LIHC	T cell gamma delta_XCELL	0.359	9.71E-13	***
1844	LIHC	T cell CD4+ Th1_XCELL	0.195	0.000154261	***
1845	LIHC	T cell CD4+ Th2_XCELL	0.404	5.17E-16	***
1846	LIHC	T cell regulatory (Tregs)_XCELL	0.012	0.82343622
1847	LIHC	immune score_XCELL	0.695	8.89E-55	***
1848	LIHC	stroma score_XCELL	0.152	0.003330389	**
1849	LIHC	microenvironment score_XCELL	0.659	1.23E-47	***
1850	LIHC	B cell_EPIC	0.091	0.079364782
1851	LIHC	T cell CD4+_EPIC	0.146	0.004747877	**
1852	LIHC	T cell CD8+_EPIC	-0.059	0.260201038
1853	LIHC	Endothelial cell_EPIC	-0.001	0.982063686
1854	LIHC	Macrophage_EPIC	-0.198	0.000127037	***
1855	LIHC	NK cell_EPIC	0.069	0.185424969
1856	LIHC	uncharacterized cell_EPIC	0.147	0.004455237	**
1857	LUAD	B cell_TIMER	0.276	1.78E-10	***
1858	LUAD	T cell CD4+_TIMER	0.352	1.73E-16	***
1859	LUAD	T cell CD8+_TIMER	0.578	2.53E-47	***
1860	LUAD	Neutrophil_TIMER	0.533	3.42E-39	***
1861	LUAD	Macrophage_TIMER	0.205	2.74E-06	***
1862	LUAD	Myeloid dendritic cell_TIMER	0.52	5.52E-37	***
1863	LUAD	B cell naive_CIBERSORT	-0.076	0.084941614
1864	LUAD	B cell memory_CIBERSORT	0.029	0.515766967
1865	LUAD	B cell plasma_CIBERSORT	-0.253	5.81E-09	***
1866	LUAD	T cell CD8+_CIBERSORT	0.441	7.21E-26	***
1867	LUAD	T cell CD4+ naive_CIBERSORT	-0.093	0.034642503	*
1868	LUAD	T cell CD4+ memory resting_CIBERSORT	-0.043	0.334779413
1869	LUAD	T cell CD4+ memory activated_CIBERSORT	0.303	2.06E-12	***
1870	LUAD	T cell follicular helper_CIBERSORT	0.076	0.084873857
1871	LUAD	T cell regulatory (Tregs)_CIBERSORT	-0.112	0.011225697	*
1872	LUAD	T cell gamma delta_CIBERSORT	0.08	0.070629607
1873	LUAD	NK cell resting_CIBERSORT	-0.066	0.136386248
1874	LUAD	NK cell activated_CIBERSORT	0.279	1.15E-10	***
1875	LUAD	Monocyte_CIBERSORT	-0.065	0.143738064
1876	LUAD	Macrophage M0_CIBERSORT	-0.141	0.001342127	**
1877	LUAD	Macrophage M1_CIBERSORT	0.434	5.19E-25	***
1878	LUAD	Macrophage M2_CIBERSORT	-0.071	0.109158371
1879	LUAD	Myeloid dendritic cell resting_CIBERSORT	-0.081	0.065780288
1880	LUAD	Myeloid dendritic cell activated_CIBERSORT	-0.223	3.24E-07	***
1881	LUAD	Mast cell activated_CIBERSORT	-0.062	0.159171905
1882	LUAD	Mast cell resting_CIBERSORT	-0.034	0.435253312
1883	LUAD	Eosinophil_CIBERSORT	-0.024	0.584518596
1884	LUAD	Neutrophil_CIBERSORT	-0.068	0.121256656
1885	LUAD	B cell naive_CIBERSORT-ABS	0.127	0.003988826	**
1886	LUAD	B cell memory_CIBERSORT-ABS	0.147	0.000834529	***
1887	LUAD	B cell plasma_CIBERSORT-ABS	0.04	0.365245732
1888	LUAD	T cell CD8+_CIBERSORT-ABS	0.65	3.68E-63	***
1889	LUAD	T cell CD4+ naive_CIBERSORT-ABS	-0.093	0.034642503	*
1890	LUAD	T cell CD4+ memory resting_CIBERSORT-ABS	0.296	6.55E-12	***
1891	LUAD	T cell CD4+ memory activated_CIBERSORT-ABS	0.372	2.17E-18	***
1892	LUAD	T cell follicular helper_CIBERSORT-ABS	0.488	4.20E-32	***
1893	LUAD	T cell regulatory (Tregs)_CIBERSORT-ABS	0.151	0.000589133	***
1894	LUAD	T cell gamma delta_CIBERSORT-ABS	0.154	0.000451615	***
1895	LUAD	NK cell resting_CIBERSORT-ABS	0.057	0.196976698
1896	LUAD	NK cell activated_CIBERSORT-ABS	0.569	1.61E-45	***
1897	LUAD	Monocyte_CIBERSORT-ABS	0.066	0.135198245
1898	LUAD	Macrophage M0_CIBERSORT-ABS	0.131	0.002917577	**
1899	LUAD	Macrophage M1_CIBERSORT-ABS	0.576	8.12E-47	***
1900	LUAD	Macrophage M2_CIBERSORT-ABS	0.39	3.57E-20	***
1901	LUAD	Myeloid dendritic cell resting_CIBERSORT-ABS	0.016	0.711499547
1902	LUAD	Myeloid dendritic cell activated_CIBERSORT-ABS	-0.026	0.560398287
1903	LUAD	Mast cell activated_CIBERSORT-ABS	0.096	0.029475239	*
1904	LUAD	Mast cell resting_CIBERSORT-ABS	0.112	0.011305079	*
1905	LUAD	Eosinophil_CIBERSORT-ABS	-0.016	0.713954958
1906	LUAD	Neutrophil_CIBERSORT-ABS	0.065	0.139249437
1907	LUAD	B cell_QUANTISEQ	0.31	6.66E-13	***
1908	LUAD	Macrophage M1_QUANTISEQ	0.155	0.000418408	***
1909	LUAD	Macrophage M2_QUANTISEQ	0.249	9.63E-09	***
1910	LUAD	Monocyte_QUANTISEQ	-0.093	0.035041886	*
1911	LUAD	Neutrophil_QUANTISEQ	-0.042	0.339343951
1912	LUAD	NK cell_QUANTISEQ	-0.091	0.038617045	*
1913	LUAD	T cell CD4+ (non-regulatory)_QUANTISEQ	-0.036	0.417438625
1914	LUAD	T cell CD8+_QUANTISEQ	0.596	7.91E-51	***
1915	LUAD	T cell regulatory (Tregs)_QUANTISEQ	0.322	7.26E-14	***
1916	LUAD	Myeloid dendritic cell_QUANTISEQ	-0.146	0.000884381	***
1917	LUAD	uncharacterized cell_QUANTISEQ	-0.329	1.86E-14	***
1918	LUAD	T cell_MCPCOUNTER	0.591	8.52E-50	***
1919	LUAD	T cell CD8+_MCPCOUNTER	0.48	4.20E-31	***
1920	LUAD	cytotoxicity score_MCPCOUNTER	0.107	0.015273314	*
1921	LUAD	NK cell_MCPCOUNTER	0.051	0.247606483
1922	LUAD	B cell_MCPCOUNTER	0.269	5.24E-10	***
1923	LUAD	Monocyte_MCPCOUNTER	0.416	5.58E-23	***
1924	LUAD	Macrophage/Monocyte_MCPCOUNTER	0.416	5.58E-23	***
1925	LUAD	Myeloid dendritic cell_MCPCOUNTER	0.18	4.02E-05	***
1926	LUAD	Neutrophil_MCPCOUNTER	-0.07	0.113849432
1927	LUAD	Endothelial cell_MCPCOUNTER	0.16	0.000259979	***
1928	LUAD	Myeloid dendritic cell activated_XCELL	0.519	6.84E-37	***
1929	LUAD	B cell_XCELL	0.375	1.26E-18	***
1930	LUAD	T cell CD4+ memory_XCELL	0.294	9.73E-12	***
1931	LUAD	T cell CD4+ naive_XCELL	0.37	4.08E-18	***
1932	LUAD	T cell CD4+ (non-regulatory)_XCELL	0.068	0.121638791
1933	LUAD	T cell CD4+ central memory_XCELL	-0.039	0.381969697
1934	LUAD	T cell CD4+ effector memory_XCELL	0.184	2.58E-05	***
1935	LUAD	T cell CD8+ naive_XCELL	0.135	0.002203792	**
1936	LUAD	T cell CD8+_XCELL	0.551	3.72E-42	***
1937	LUAD	T cell CD8+ central memory_XCELL	0.621	3.83E-56	***
1938	LUAD	T cell CD8+ effector memory_XCELL	0.532	4.90E-39	***
1939	LUAD	Class-switched memory B cell_XCELL	0.247	1.32E-08	***
1940	LUAD	Common lymphoid progenitor_XCELL	-0.123	0.005040817	**
1941	LUAD	Common myeloid progenitor_XCELL	0.044	0.320170917
1942	LUAD	Myeloid dendritic cell_XCELL	0.282	7.69E-11	***
1943	LUAD	Endothelial cell_XCELL	0.191	1.23E-05	***
1944	LUAD	Eosinophil_XCELL	0.02	0.644307677
1945	LUAD	Granulocyte-monocyte progenitor_XCELL	0.129	0.003295319	**
1946	LUAD	Hematopoietic stem cell_XCELL	0.027	0.543195228
1947	LUAD	Macrophage_XCELL	0.442	4.33E-26	***
1948	LUAD	Macrophage M1_XCELL	0.511	1.28E-35	***
1949	LUAD	Macrophage M2_XCELL	0.147	0.000848111	***
1950	LUAD	Mast cell_XCELL	0.255	4.46E-09	***
1951	LUAD	B cell memory_XCELL	0.284	5.51E-11	***
1952	LUAD	Monocyte_XCELL	0.297	5.96E-12	***
1953	LUAD	B cell naive_XCELL	0.235	7.20E-08	***
1954	LUAD	Neutrophil_XCELL	-0.02	0.655282754
1955	LUAD	NK cell_XCELL	0.283	6.53E-11	***
1956	LUAD	T cell NK_XCELL	0.013	0.761200936
1957	LUAD	Plasmacytoid dendritic cell_XCELL	0.645	6.25E-62	***
1958	LUAD	B cell plasma_XCELL	0.137	0.00187851	**
1959	LUAD	T cell gamma delta_XCELL	0.076	0.086389359
1960	LUAD	T cell CD4+ Th1_XCELL	0.158	0.000305566	***
1961	LUAD	T cell CD4+ Th2_XCELL	0.275	2.13E-10	***
1962	LUAD	T cell regulatory (Tregs)_XCELL	0.086	0.050255291
1963	LUAD	immune score_XCELL	0.533	3.38E-39	***
1964	LUAD	stroma score_XCELL	0.18	4.15E-05	***
1965	LUAD	microenvironment score_XCELL	0.515	3.31E-36	***
1966	LUAD	B cell_EPIC	0.261	1.93E-09	***
1967	LUAD	T cell CD4+_EPIC	0.215	8.88E-07	***
1968	LUAD	T cell CD8+_EPIC	0.151	0.000601306	***
1969	LUAD	Endothelial cell_EPIC	0.193	1.04E-05	***
1970	LUAD	Macrophage_EPIC	0.344	8.88E-16	***
1971	LUAD	NK cell_EPIC	0.06	0.171663027
1972	LUAD	uncharacterized cell_EPIC	-0.299	4.10E-12	***
1973	LUSC	B cell_TIMER	0.229	2.08E-07	***
1974	LUSC	T cell CD4+_TIMER	0.243	3.48E-08	***
1975	LUSC	T cell CD8+_TIMER	0.67	1.45E-66	***
1976	LUSC	Neutrophil_TIMER	0.567	6.54E-44	***
1977	LUSC	Macrophage_TIMER	0.258	4.97E-09	***
1978	LUSC	Myeloid dendritic cell_TIMER	0.582	9.72E-47	***
1979	LUSC	B cell naive_CIBERSORT	-0.065	0.149359526
1980	LUSC	B cell memory_CIBERSORT	0.035	0.437673507
1981	LUSC	B cell plasma_CIBERSORT	-0.291	2.87E-11	***
1982	LUSC	T cell CD8+_CIBERSORT	0.542	1.31E-39	***
1983	LUSC	T cell CD4+ naive_CIBERSORT	-0.129	0.003817128	**
1984	LUSC	T cell CD4+ memory resting_CIBERSORT	0.12	0.007243938	**
1985	LUSC	T cell CD4+ memory activated_CIBERSORT	0.406	2.45E-21	***
1986	LUSC	T cell follicular helper_CIBERSORT	-0.048	0.279506505
1987	LUSC	T cell regulatory (Tregs)_CIBERSORT	0.021	0.631668618
1988	LUSC	T cell gamma delta_CIBERSORT	0.139	0.001767111	**
1989	LUSC	NK cell resting_CIBERSORT	-0.153	0.000604416	***
1990	LUSC	NK cell activated_CIBERSORT	0.275	3.59E-10	***
1991	LUSC	Monocyte_CIBERSORT	-0.045	0.313672504
1992	LUSC	Macrophage M0_CIBERSORT	-0.279	2.06E-10	***
1993	LUSC	Macrophage M1_CIBERSORT	0.433	2.30E-24	***
1994	LUSC	Macrophage M2_CIBERSORT	0.016	0.719669733
1995	LUSC	Myeloid dendritic cell resting_CIBERSORT	-0.026	0.566053224
1996	LUSC	Myeloid dendritic cell activated_CIBERSORT	-0.184	3.28E-05	***
1997	LUSC	Mast cell activated_CIBERSORT	-0.056	0.214425128
1998	LUSC	Mast cell resting_CIBERSORT	-0.22	6.75E-07	***
1999	LUSC	Eosinophil_CIBERSORT	-0.13	0.003473014	**
2000	LUSC	Neutrophil_CIBERSORT	-0.074	0.098006062
2001	LUSC	B cell naive_CIBERSORT-ABS	0.138	0.001889078	**
2002	LUSC	B cell memory_CIBERSORT-ABS	0.144	0.001192203	**
2003	LUSC	B cell plasma_CIBERSORT-ABS	0.104	0.019772428	*
2004	LUSC	T cell CD8+_CIBERSORT-ABS	0.756	8.30E-94	***
2005	LUSC	T cell CD4+ naive_CIBERSORT-ABS	-0.102	0.022476764	*
2006	LUSC	T cell CD4+ memory resting_CIBERSORT-ABS	0.385	3.70E-19	***
[truncated: 1,811 more rows]
